# Supplementary material for: Dichlorido[tris­(benzimidazol-2-ylmeth­yl)amine]­indium(III) chloride ethanol solvate dihydrate
Source: Acta Crystallogr Sect E Struct Rep Online. 2010 Jul 31;66(Pt 8):m1040–1. doi: 10.1107/S1600536810029806 (PMC3007265; doi:10.1107/S1600536810029806)
Supplement: Supplementary file 1 [file e-66-m1040-sup1.cif]

##############################################################################
###                                                                        ###
###        Electronic paper (Acta Crystallographica Section E)             ###
###                                                                        ###
##############################################################################
#                                                                            #
# This CIF contains the data in a paper accepted for publication in Acta     #
# Crystallographica Section E. It conforms to the requirements of Notes      #
# for Authors for Section E, and has been peer reviewed under the auspices   #
# of the IUCr Commission on Journals.                                        #
#                                                                            #
# Full details of the Crystallographic Information File format               #
# are given in the paper "The Crystallographic Information File (CIF):       #
# a New Standard Archive File for Crystallography" by S. R. Hall, F. H.      #
# Allen and I. D. Brown [Acta Cryst. (1991), A47, 655-685].                  #
#                                                                            #
# The current version of the core CIF dictionary is obtainable from          #
# ftp://ftp.iucr.org/pub/cif_core.dic. The current version number is 2.4.    #
#                                                                            #
# Software is freely available for graphical display of the structure(s) in  #
# this CIF.  For information consult the CIF home page http://www.iucr.org/  #
# cif/home.html                                                              #
#                                                                            #
# This file may be used for bona fide research purposes within the           #
# scientific community so long as proper attribution is given to the journal # 
# article from which it was obtained.                                        #
#                                                                            #
##############################################################################
                                             
data_global
_audit_creation_method     'form.cif (version 2.0)'
_journal_data_validation_number     ?
_journal_date_recd_electronic     2010-07-21
_journal_date_accepted     2010-07-27
_journal_name_full     'Acta Crystallographica, Section E'
_journal_year     2010
_journal_volume     66
_journal_issue      8
_journal_page_first     m1040
_journal_page_last     m1041
_journal_paper_category     QM
_journal_coeditor_code     LH5092
_publ_contact_author_name     'Prof. Xiao, Zuo-an'
_publ_contact_author_address
;
      School of Chemical Engineering and Food Science
      Xiangfan University
      Xiangfan 441053
      P. R. China
;
_publ_contact_author_email     'blueice8250@yahoo.com.cn'
_publ_contact_author_fax     ?
_publ_contact_author_phone     '0086-0710-3592609'
_publ_section_title
;
Dichlorido[tris(benzimidazol-2-ylmethyl)amine]indium(III) chloride ethanol
solvate dihydrate
;
loop_
    _publ_author_name
    _publ_author_address
    'Xiao, Zuo-an'
;     School of Chemical Engineering and Food Science
      Xiangfan University
      Xiangfan 441053
      People's Republic of China
;
    'Zhan, Dan'
;     School of Chemical Engineering and Food Science
      Xiangfan University
      Xiangfan 441053
      People's Republic of China
;
_publ_section_synopsis     .
data_I
_audit_creation_method     SHELXL-97
_chemical_name_systematic
;
Dichlorido[tris(benzimidazol-2-ylmethyl)amine]indium(III) chloride ethanol
solvate dihydrate
;
_chemical_name_common     ?
_chemical_formula_moiety     'C24 H21 Cl2 In N7 +, Cl -, C2 H6 O, 2(H2 O)'
_chemical_formula_sum     'C26 H31 Cl3 In N7 O3'
_chemical_formula_iupac     '[In Cl2 (C24 H21 N7)] Cl, C2 H6 O, 2H2 O'
_chemical_formula_weight     710.75
_chemical_melting_point     ?
_symmetry_cell_setting     monoclinic
_symmetry_space_group_name_H-M     'P 21/c'
_symmetry_space_group_name_Hall     '-P 2ybc'
loop_
    _symmetry_equiv_pos_as_xyz
    'x, y, z'
    '-x, y+1/2, -z+1/2'
    '-x, -y, -z'
    'x, -y-1/2, z-1/2'
_cell_length_a     10.4152(10)
_cell_length_b     13.7394(13)
_cell_length_c     21.903(2)
_cell_angle_alpha     90.00
_cell_angle_beta     103.75
_cell_angle_gamma     90.00
_cell_volume     3044.4(5)
_cell_formula_units_Z     4
_cell_measurement_reflns_used     5767
_cell_measurement_theta_min     2.42
_cell_measurement_theta_max     28.26
_cell_measurement_temperature     298(2)
_exptl_crystal_description     block
_exptl_crystal_colour     colorless
_exptl_crystal_size_max     0.26
_exptl_crystal_size_mid     0.22
_exptl_crystal_size_min     0.20
_exptl_crystal_density_diffrn     1.551
_exptl_crystal_density_meas     ?
_exptl_crystal_density_method     'not measured'
_exptl_crystal_F_000     1440
_exptl_absorpt_coefficient_mu     1.080
_exptl_absorpt_correction_type     multi-scan
_exptl_absorpt_process_details     '(SADABS; Sheldrick, 1997)'
_exptl_absorpt_correction_T_min     0.8462
_exptl_absorpt_correction_T_max     0.8997
_exptl_special_details
;
;
_diffrn_ambient_temperature     298(2)
_diffrn_radiation_type     MoK\a
_diffrn_radiation_wavelength     0.71073
_diffrn_radiation_source     'fine-focus sealed tube'
_diffrn_radiation_monochromator     graphite
_diffrn_measurement_device_type     'Bruker SMART CCD'
_diffrn_measurement_method     '\f and \w scans'
_diffrn_detector_area_resol_mean     ?
_diffrn_reflns_number     22634
_diffrn_reflns_av_R_equivalents     0.0325
_diffrn_reflns_av_sigmaI/netI     0.0299
_diffrn_reflns_theta_min     1.91
_diffrn_reflns_theta_max     28.29
_diffrn_reflns_theta_full     28.29
_diffrn_measured_fraction_theta_max     0.995
_diffrn_measured_fraction_theta_full     0.995
_diffrn_reflns_limit_h_min     -13
_diffrn_reflns_limit_h_max     13
_diffrn_reflns_limit_k_min     -13
_diffrn_reflns_limit_k_max     18
_diffrn_reflns_limit_l_min     -28
_diffrn_reflns_limit_l_max     29
_diffrn_standards_number     ?
_diffrn_standards_interval_count     ?
_diffrn_standards_interval_time     ?
_diffrn_standards_decay_%     ?
_refine_special_details
;
Refinement of <i>F</i>^2^ against ALL reflections. The weighted <i>R</i>-factor
<i>wR</i> and goodness of fit <i>S</i> are based on <i>F</i>^2^, conventional
<i>R</i>-factors <i>R</i> are based on <i>F</i>, with <i>F</i> set to zero for
negative <i>F</i>^2^. The threshold expression of <i>F</i>^2^ >
\s(<i>F</i>^2^) is used only for calculating <i>R</i>-factors(gt) <i>etc</i>.
and is not relevant to the choice of reflections for refinement.
<i>R</i>-factors based on <i>F</i>^2^ are statistically about twice as large
as those based on <i>F</i>, and <i>R</i>- factors based on ALL data will be
even larger.
;
_reflns_number_total     7526
_reflns_number_gt     6941
_reflns_threshold_expression     I>2\s(I)
_refine_ls_structure_factor_coef     Fsqd
_refine_ls_matrix_type     full
_refine_ls_R_factor_all     0.0421
_refine_ls_R_factor_gt     0.0380
_refine_ls_wR_factor_gt     0.0869
_refine_ls_wR_factor_ref     0.0890
_refine_ls_goodness_of_fit_ref     1.154
_refine_ls_restrained_S_all     1.154
_refine_ls_number_reflns     7526
_refine_ls_number_parameters     403
_refine_ls_number_restraints     6
_refine_ls_hydrogen_treatment     mixed
_refine_ls_weighting_scheme     calc
_refine_ls_weighting_details
         'calc w=1/[\s^2^(Fo^2^)+(0.0382P)^2^+1.3452P] where P=(Fo^2^+2Fc^2^)/3'
_atom_sites_solution_hydrogens     geom
_atom_sites_solution_primary     direct
_atom_sites_solution_secondary     difmap
_refine_ls_shift/su_max     0.000
_refine_ls_shift/su_mean     0.000
_refine_diff_density_max     0.945
_refine_diff_density_min     -0.550
_refine_ls_extinction_method     none
_refine_ls_extinction_coef     ?
loop_
    _atom_type_symbol
    _atom_type_description
    _atom_type_scat_dispersion_real
    _atom_type_scat_dispersion_imag
    _atom_type_scat_source
    'C' 'C' 0.0033 0.0016
                         'International Tables Vol C Tables 4.2.6.8 and 6.1.1.4'
    'H' 'H' 0.0000 0.0000
                         'International Tables Vol C Tables 4.2.6.8 and 6.1.1.4'
    'N' 'N' 0.0061 0.0033
                         'International Tables Vol C Tables 4.2.6.8 and 6.1.1.4'
    'O' 'O' 0.0106 0.0060
                         'International Tables Vol C Tables 4.2.6.8 and 6.1.1.4'
    'Cl' 'Cl' 0.1484 0.1585
                         'International Tables Vol C Tables 4.2.6.8 and 6.1.1.4'
    'In' 'In' -0.7276 1.3100
                         'International Tables Vol C Tables 4.2.6.8 and 6.1.1.4'
_computing_data_collection     'SMART (Bruker, 2007)'
_computing_cell_refinement     'SAINT-Plus (Bruker, 2007)'
_computing_data_reduction     'SAINT-Plus (Bruker, 2007)'
_computing_structure_solution     'SHELXS97 (Sheldrick, 2008)'
_computing_structure_refinement     'SHELXL97 (Sheldrick, 2008)'
_computing_molecular_graphics     'PLATON (Spek, 2009)'
_computing_publication_material     'SHELXTL (Sheldrick, 2008)'
loop_
    _atom_site_type_symbol
    _atom_site_label
    _atom_site_fract_x
    _atom_site_fract_y
    _atom_site_fract_z
    _atom_site_U_iso_or_equiv
    _atom_site_adp_type
    _atom_site_calc_flag
    _atom_site_refinement_flags
    _atom_site_occupancy
    _atom_site_disorder_assembly
    _atom_site_disorder_group
    In In1 0.447613(16) 0.710677(12) 0.302721(8) 0.02890(6) Uani d . 1 . .
    C C1 0.6729(2) 0.85480(19) 0.37586(13) 0.0380(6) Uani d . 1 . .
    H H1A 0.7209 0.8873 0.4137 0.046 Uiso calc R 1 . .
    H H1B 0.6774 0.8950 0.3400 0.046 Uiso calc R 1 . .
    C C2 0.7324(2) 0.7572(2) 0.37027(12) 0.0354(5) Uani d . 1 A .
    C C3 0.7475(2) 0.6060(2) 0.34430(12) 0.0352(5) Uani d . 1 . .
    C C4 0.7229(3) 0.5111(2) 0.32325(13) 0.0419(6) Uani d . 1 . .
    H H4 0.6393 0.4915 0.3011 0.050 Uiso calc R 1 . .
    C C5 0.8274(3) 0.4474(2) 0.33659(15) 0.0547(8) Uani d . 1 . .
    H H5 0.8143 0.3830 0.3234 0.066 Uiso calc R 1 . .
    C C6 0.9521(3) 0.4770(3) 0.36927(18) 0.0671(10) Uani d . 1 . .
    H H6 1.0206 0.4318 0.3769 0.081 Uiso calc R 1 . .
    C C7 0.9781(3) 0.5705(3) 0.39078(17) 0.0615(9) Uani d . 1 . .
    H H7 1.0621 0.5896 0.4127 0.074 Uiso calc R 1 . .
    C C8 0.8723(3) 0.6355(2) 0.37807(13) 0.0422(6) Uani d . 1 A .
    C C9 0.5226(3) 0.8079(2) 0.44197(12) 0.0395(6) Uani d . 1 . .
    H H9A 0.4754 0.8572 0.4596 0.047 Uiso calc R 1 . .
    H H9B 0.6107 0.8025 0.4691 0.047 Uiso calc R 1 . .
    C C10 0.4529(3) 0.71260(19) 0.44155(12) 0.0352(5) Uani d . 1 . .
    C C11 0.3720(2) 0.5684(2) 0.41656(12) 0.0354(5) Uani d . 1 . .
    C C12 0.3344(3) 0.4790(2) 0.38883(14) 0.0432(6) Uani d . 1 . .
    H H12 0.3404 0.4655 0.3480 0.052 Uiso calc R 1 . .
    C C13 0.2875(3) 0.4107(2) 0.42440(16) 0.0521(8) Uani d . 1 . .
    H H13 0.2617 0.3499 0.4072 0.063 Uiso calc R 1 . .
    C C14 0.2782(3) 0.4307(3) 0.48525(17) 0.0551(8) Uani d . 1 . .
    H H14 0.2449 0.3831 0.5074 0.066 Uiso calc R 1 . .
    C C15 0.3163(3) 0.5182(3) 0.51383(15) 0.0521(8) Uani d . 1 . .
    H H15 0.3101 0.5310 0.5547 0.063 Uiso calc R 1 . .
    C C16 0.3648(3) 0.5868(2) 0.47842(13) 0.0397(6) Uani d . 1 . .
    C C17 0.4499(3) 0.92644(19) 0.35714(13) 0.0383(6) Uani d . 1 . .
    H H17A 0.4807 0.9600 0.3244 0.046 Uiso calc R 1 . .
    H H17B 0.4554 0.9710 0.3920 0.046 Uiso calc R 1 . .
    C C18 0.3108(3) 0.8943(2) 0.33274(12) 0.0363(5) Uani d . 1 . .
    C C19 0.1407(3) 0.8058(2) 0.28851(12) 0.0366(6) Uani d . 1 . .
    C C20 0.0541(3) 0.7343(2) 0.25857(15) 0.0478(7) Uani d . 1 . .
    H H20 0.0843 0.6735 0.2495 0.057 Uiso calc R 1 . .
    C C21 -0.0787(3) 0.7572(3) 0.24282(16) 0.0566(8) Uani d . 1 . .
    H H21 -0.1390 0.7109 0.2225 0.068 Uiso calc R 1 . .
    C C22 -0.1246(3) 0.8477(3) 0.25658(16) 0.0566(9) Uani d . 1 . .
    H H22 -0.2148 0.8604 0.2448 0.068 Uiso calc R 1 . .
    C C23 -0.0411(3) 0.9185(3) 0.28691(15) 0.0526(8) Uani d . 1 . .
    H H23 -0.0726 0.9784 0.2967 0.063 Uiso calc R 1 . .
    C C24 0.0937(3) 0.8965(2) 0.30258(13) 0.0408(6) Uani d . 1 . .
    C C25 1.061(3) 0.7795(16) 0.5779(14) 0.163(9) Uani d P 0.54(2) A 1
    H H25A 1.0751 0.7203 0.5572 0.244 Uiso calc PR 0.54(2) A 1
    H H25B 1.0014 0.7672 0.6045 0.244 Uiso calc PR 0.54(2) A 1
    H H25C 1.1435 0.8028 0.6029 0.244 Uiso calc PR 0.54(2) A 1
    C C26 1.0026(12) 0.8538(10) 0.5302(6) 0.101(5) Uani d P 0.54(2) A 1
    H H26A 0.9071 0.8488 0.5224 0.121 Uiso calc PR 0.54(2) A 1
    H H26B 1.0271 0.9174 0.5485 0.121 Uiso calc PR 0.54(2) A 1
    C C25' 1.058(3) 0.8492(17) 0.5828(15) 0.140(9) Uani d P 0.46(2) A 2
    H H25D 1.1351 0.8561 0.6166 0.209 Uiso calc PR 0.46(2) A 2
    H H25E 0.9843 0.8298 0.5993 0.209 Uiso calc PR 0.46(2) A 2
    H H25F 1.0383 0.9104 0.5613 0.209 Uiso calc PR 0.46(2) A 2
    C C26' 1.0832(19) 0.7717(14) 0.5365(8) 0.115(7) Uani d P 0.46(2) A 2
    H H26C 1.1710 0.7449 0.5522 0.138 Uiso calc PR 0.46(2) A 2
    H H26D 1.0201 0.7192 0.5346 0.138 Uiso calc PR 0.46(2) A 2
    Cl Cl1 0.35306(7) 0.57777(5) 0.23656(3) 0.04797(17) Uani d . 1 . .
    Cl Cl2 0.49870(7) 0.81165(5) 0.21877(3) 0.04437(16) Uani d . 1 . .
    Cl Cl3 0.30232(9) 0.53452(6) 0.00493(4) 0.0574(2) Uani d . 1 . .
    N N1 0.53335(19) 0.83983(15) 0.37826(9) 0.0316(4) Uani d . 1 . .
    N N2 0.6621(2) 0.68466(16) 0.34018(10) 0.0341(5) Uani d . 1 . .
    N N3 0.8591(2) 0.73183(19) 0.39420(12) 0.0431(6) Uani d . 1 . .
    H H3 0.9204 0.7686 0.4155 0.052 Uiso calc R 1 A 1
    N N4 0.4266(2) 0.65021(16) 0.39445(10) 0.0339(5) Uani d . 1 . .
    N N5 0.4164(2) 0.67908(18) 0.49227(11) 0.0412(5) Uani d . 1 . .
    H H5A 0.4238 0.7095 0.5272 0.049 Uiso calc R 1 . .
    N N6 0.2781(2) 0.80711(16) 0.30802(10) 0.0350(5) Uani d . 1 . .
    N N7 0.2042(2) 0.95009(17) 0.33077(11) 0.0421(5) Uani d . 1 . .
    H H7A 0.2045 1.0087 0.3446 0.050 Uiso calc R 1 . .
    O O2 0.4684(3) 0.6888(2) 0.09360(12) 0.0655(7) Uani d D 1 . .
    H H2A 0.416(3) 0.644(2) 0.0807(16) 0.079 Uiso d D 1 . .
    H H2B 0.460(4) 0.706(3) 0.1286(11) 0.079 Uiso d D 1 . .
    O O3 0.7331(3) 0.6250(2) 0.10069(13) 0.0683(7) Uani d D 1 . .
    H H3A 0.662(3) 0.653(3) 0.0997(17) 0.082 Uiso d D 1 . .
    H H3B 0.726(4) 0.595(3) 0.0673(13) 0.082 Uiso d D 1 . .
    O O1 1.0355(12) 0.8506(10) 0.4735(6) 0.079(3) Uani d P 0.54(2) A 1
    H H1 1.1026 0.8828 0.4753 0.118 Uiso d PR 0.54(2) A 1
    O O1' 1.0731(18) 0.8074(14) 0.4765(8) 0.097(5) Uani d P 0.46(2) A 2
    H H1' 1.0988 0.8639 0.4787 0.146 Uiso d PR 0.46(2) A 2
loop_
    _atom_site_aniso_label
    _atom_site_aniso_U_11
    _atom_site_aniso_U_22
    _atom_site_aniso_U_33
    _atom_site_aniso_U_12
    _atom_site_aniso_U_13
    _atom_site_aniso_U_23
    In1 0.02836(9) 0.02947(10) 0.02775(10) 0.00063(6) 0.00442(6) -0.00344(6)
    C1 0.0342(13) 0.0353(14) 0.0431(15) -0.0046(10) 0.0066(11) -0.0048(11)
    C2 0.0305(12) 0.0396(14) 0.0356(13) -0.0011(10) 0.0065(10) -0.0018(11)
    C3 0.0306(12) 0.0425(15) 0.0323(12) 0.0054(10) 0.0071(10) -0.0006(11)
    C4 0.0411(14) 0.0450(16) 0.0378(14) 0.0049(12) 0.0054(11) -0.0067(12)
    C5 0.0592(19) 0.0491(19) 0.0544(19) 0.0177(15) 0.0111(15) -0.0086(15)
    C6 0.0522(19) 0.066(2) 0.079(3) 0.0278(17) 0.0071(18) -0.0071(19)
    C7 0.0341(15) 0.074(2) 0.070(2) 0.0131(15) 0.0005(15) -0.0025(19)
    C8 0.0337(13) 0.0485(17) 0.0437(15) 0.0030(12) 0.0080(11) -0.0016(13)
    C9 0.0470(15) 0.0390(15) 0.0315(13) -0.0032(12) 0.0076(11) -0.0066(11)
    C10 0.0343(12) 0.0371(14) 0.0329(13) 0.0027(10) 0.0052(10) 0.0017(10)
    C11 0.0311(12) 0.0368(14) 0.0372(13) 0.0009(10) 0.0058(10) 0.0053(11)
    C12 0.0445(15) 0.0382(15) 0.0450(16) -0.0008(12) 0.0066(12) 0.0024(12)
    C13 0.0454(16) 0.0393(17) 0.068(2) -0.0067(13) 0.0066(15) 0.0069(15)
    C14 0.0465(17) 0.053(2) 0.065(2) -0.0027(14) 0.0120(15) 0.0229(16)
    C15 0.0501(17) 0.064(2) 0.0441(16) 0.0020(15) 0.0152(14) 0.0172(15)
    C16 0.0370(13) 0.0422(15) 0.0389(14) 0.0023(11) 0.0067(11) 0.0070(12)
    C17 0.0402(14) 0.0308(13) 0.0423(15) 0.0016(11) 0.0066(11) -0.0046(11)
    C18 0.0373(13) 0.0352(14) 0.0353(13) 0.0056(10) 0.0066(10) -0.0017(11)
    C19 0.0321(12) 0.0443(16) 0.0340(13) 0.0044(11) 0.0088(10) 0.0032(11)
    C20 0.0416(15) 0.0513(18) 0.0489(17) -0.0063(13) 0.0074(13) -0.0049(14)
    C21 0.0365(15) 0.078(2) 0.0540(19) -0.0108(15) 0.0074(14) -0.0010(17)
    C22 0.0332(14) 0.081(3) 0.0549(19) 0.0072(15) 0.0090(13) 0.0102(17)
    C23 0.0444(16) 0.062(2) 0.0530(18) 0.0169(14) 0.0144(14) 0.0100(15)
    C24 0.0380(14) 0.0466(16) 0.0379(14) 0.0071(12) 0.0095(11) 0.0036(12)
    C25 0.186(19) 0.160(19) 0.153(19) 0.005(18) 0.063(15) 0.027(19)
    C26 0.097(7) 0.124(10) 0.081(9) 0.009(7) 0.022(6) -0.021(6)
    C25' 0.132(14) 0.16(2) 0.14(2) -0.010(17) 0.058(13) 0.017(18)
    C26' 0.114(12) 0.120(14) 0.102(12) -0.042(10) 0.010(9) 0.017(10)
    Cl1 0.0516(4) 0.0418(4) 0.0476(4) -0.0079(3) 0.0061(3) -0.0161(3)
    Cl2 0.0537(4) 0.0435(4) 0.0372(3) -0.0036(3) 0.0134(3) 0.0040(3)
    Cl3 0.0627(5) 0.0534(5) 0.0556(5) 0.0060(4) 0.0133(4) 0.0069(4)
    N1 0.0316(10) 0.0297(11) 0.0327(11) -0.0017(8) 0.0060(8) -0.0022(8)
    N2 0.0304(10) 0.0347(11) 0.0360(11) 0.0009(8) 0.0053(9) -0.0045(9)
    N3 0.0291(11) 0.0495(15) 0.0471(14) -0.0048(10) 0.0015(10) -0.0036(11)
    N4 0.0365(11) 0.0338(12) 0.0309(11) -0.0014(9) 0.0071(9) 0.0001(9)
    N5 0.0473(13) 0.0463(14) 0.0311(11) 0.0003(11) 0.0113(10) -0.0002(10)
    N6 0.0323(10) 0.0351(12) 0.0365(11) 0.0030(9) 0.0057(9) -0.0032(9)
    N7 0.0437(12) 0.0378(13) 0.0440(13) 0.0089(10) 0.0090(10) -0.0048(10)
    O2 0.087(2) 0.0677(18) 0.0421(13) -0.0024(13) 0.0163(13) -0.0034(12)
    O3 0.0772(17) 0.0528(16) 0.0736(18) -0.0008(13) 0.0156(15) 0.0047(13)
    O1 0.073(5) 0.092(8) 0.068(5) -0.036(5) 0.010(4) -0.017(5)
    O1' 0.092(9) 0.094(10) 0.087(6) -0.042(7) -0.015(6) 0.005(8)
_geom_special_details
;
All e.s.d.'s (except the e.s.d. in the dihedral angle between two l.s. planes)
are estimated using the full covariance matrix. The cell e.s.d.'s are taken
into account individually in the estimation of e.s.d.'s in distances, angles
and torsion angles; correlations between e.s.d.'s in cell parameters are only
used when they are defined by crystal symmetry. An approximate (isotropic)
treatment of cell e.s.d.'s is used for estimating e.s.d.'s involving l.s.
planes.
;
loop_
    _geom_bond_atom_site_label_1
    _geom_bond_atom_site_label_2
    _geom_bond_site_symmetry_2
    _geom_bond_distance
    _geom_bond_publ_flag
    In1 N2 . 2.218(2) ?
    In1 N4 . 2.232(2) ?
    In1 N6 . 2.233(2) ?
    In1 Cl1 . 2.3928(7) ?
    In1 N1 . 2.446(2) ?
    In1 Cl2 . 2.4604(7) ?
    C1 N1 . 1.481(3) ?
    C1 C2 . 1.495(4) ?
    C1 H1A . 0.9700 ?
    C1 H1B . 0.9700 ?
    C2 N2 . 1.317(3) ?
    C2 N3 . 1.344(3) ?
    C3 C4 . 1.386(4) ?
    C3 N2 . 1.390(3) ?
    C3 C8 . 1.394(4) ?
    C4 C5 . 1.374(4) ?
    C4 H4 . 0.9300 ?
    C5 C6 . 1.386(5) ?
    C5 H5 . 0.9300 ?
    C6 C7 . 1.374(5) ?
    C6 H6 . 0.9300 ?
    C7 C8 . 1.393(4) ?
    C7 H7 . 0.9300 ?
    C8 N3 . 1.386(4) ?
    C9 N1 . 1.492(3) ?
    C9 C10 . 1.495(4) ?
    C9 H9A . 0.9700 ?
    C9 H9B . 0.9700 ?
    C10 N4 . 1.319(3) ?
    C10 N5 . 1.338(3) ?
    C11 C12 . 1.385(4) ?
    C11 N4 . 1.397(3) ?
    C11 C16 . 1.398(4) ?
    C12 C13 . 1.380(4) ?
    C12 H12 . 0.9300 ?
    C13 C14 . 1.387(5) ?
    C13 H13 . 0.9300 ?
    C14 C15 . 1.369(5) ?
    C14 H14 . 0.9300 ?
    C15 C16 . 1.390(4) ?
    C15 H15 . 0.9300 ?
    C16 N5 . 1.382(4) ?
    C17 N1 . 1.481(3) ?
    C17 C18 . 1.487(4) ?
    C17 H17A . 0.9700 ?
    C17 H17B . 0.9700 ?
    C18 N6 . 1.326(3) ?
    C18 N7 . 1.341(3) ?
    C19 C20 . 1.389(4) ?
    C19 N6 . 1.392(3) ?
    C19 C24 . 1.399(4) ?
    C20 C21 . 1.380(4) ?
    C20 H20 . 0.9300 ?
    C21 C22 . 1.391(5) ?
    C21 H21 . 0.9300 ?
    C22 C23 . 1.367(5) ?
    C22 H22 . 0.9300 ?
    C23 C24 . 1.397(4) ?
    C23 H23 . 0.9300 ?
    C24 N7 . 1.383(4) ?
    C25 C26 . 1.48(3) ?
    C25 H25A . 0.9600 ?
    C25 H25B . 0.9600 ?
    C25 H25C . 0.9600 ?
    C26 O1 . 1.366(17) ?
    C26 H26A . 0.9700 ?
    C26 H26B . 0.9700 ?
    C25' C26' . 1.54(4) ?
    C25' H25D . 0.9600 ?
    C25' H25E . 0.9600 ?
    C25' H25F . 0.9600 ?
    C26' O1' . 1.38(2) ?
    C26' H26C . 0.9700 ?
    C26' H26D . 0.9700 ?
    N3 H3 . 0.8600 ?
    N5 H5A . 0.8600 ?
    N7 H7A . 0.8600 ?
    O2 H2A . 0.823(17) ?
    O2 H2B . 0.825(18) ?
    O3 H3A . 0.823(18) ?
    O3 H3B . 0.829(18) ?
    O1 H1 . 0.8200 ?
    O1' H1' . 0.8195 ?
loop_
    _geom_angle_atom_site_label_1
    _geom_angle_atom_site_label_2
    _geom_angle_atom_site_label_3
    _geom_angle_site_symmetry_1
    _geom_angle_site_symmetry_3
    _geom_angle
    _geom_angle_publ_flag
    N2 In1 N4 . . 84.98(8) ?
    N2 In1 N6 . . 144.67(8) ?
    N4 In1 N6 . . 85.77(8) ?
    N2 In1 Cl1 . . 109.53(6) ?
    N4 In1 Cl1 . . 98.44(6) ?
    N6 In1 Cl1 . . 105.52(6) ?
    N2 In1 N1 . . 72.12(7) ?
    N4 In1 N1 . . 76.07(7) ?
    N6 In1 N1 . . 72.56(7) ?
    Cl1 In1 N1 . . 174.22(5) ?
    N2 In1 Cl2 . . 89.41(6) ?
    N4 In1 Cl2 . . 165.30(6) ?
    N6 In1 Cl2 . . 91.06(6) ?
    Cl1 In1 Cl2 . . 96.24(3) ?
    N1 In1 Cl2 . . 89.28(5) ?
    N1 C1 C2 . . 107.9(2) ?
    N1 C1 H1A . . 110.1 ?
    C2 C1 H1A . . 110.1 ?
    N1 C1 H1B . . 110.1 ?
    C2 C1 H1B . . 110.1 ?
    H1A C1 H1B . . 108.4 ?
    N2 C2 N3 . . 112.1(2) ?
    N2 C2 C1 . . 121.8(2) ?
    N3 C2 C1 . . 126.0(2) ?
    C4 C3 N2 . . 130.2(2) ?
    C4 C3 C8 . . 121.7(2) ?
    N2 C3 C8 . . 108.1(2) ?
    C5 C4 C3 . . 117.0(3) ?
    C5 C4 H4 . . 121.5 ?
    C3 C4 H4 . . 121.5 ?
    C4 C5 C6 . . 121.4(3) ?
    C4 C5 H5 . . 119.3 ?
    C6 C5 H5 . . 119.3 ?
    C7 C6 C5 . . 122.4(3) ?
    C7 C6 H6 . . 118.8 ?
    C5 C6 H6 . . 118.8 ?
    C6 C7 C8 . . 116.7(3) ?
    C6 C7 H7 . . 121.7 ?
    C8 C7 H7 . . 121.7 ?
    N3 C8 C7 . . 133.1(3) ?
    N3 C8 C3 . . 106.0(2) ?
    C7 C8 C3 . . 120.9(3) ?
    N1 C9 C10 . . 113.3(2) ?
    N1 C9 H9A . . 108.9 ?
    C10 C9 H9A . . 108.9 ?
    N1 C9 H9B . . 108.9 ?
    C10 C9 H9B . . 108.9 ?
    H9A C9 H9B . . 107.7 ?
    N4 C10 N5 . . 112.2(2) ?
    N4 C10 C9 . . 125.7(2) ?
    N5 C10 C9 . . 121.9(2) ?
    C12 C11 N4 . . 131.1(3) ?
    C12 C11 C16 . . 120.7(3) ?
    N4 C11 C16 . . 108.1(2) ?
    C13 C12 C11 . . 117.1(3) ?
    C13 C12 H12 . . 121.4 ?
    C11 C12 H12 . . 121.4 ?
    C12 C13 C14 . . 121.5(3) ?
    C12 C13 H13 . . 119.3 ?
    C14 C13 H13 . . 119.3 ?
    C15 C14 C13 . . 122.3(3) ?
    C15 C14 H14 . . 118.8 ?
    C13 C14 H14 . . 118.8 ?
    C14 C15 C16 . . 116.4(3) ?
    C14 C15 H15 . . 121.8 ?
    C16 C15 H15 . . 121.8 ?
    N5 C16 C15 . . 132.4(3) ?
    N5 C16 C11 . . 105.7(2) ?
    C15 C16 C11 . . 121.9(3) ?
    N1 C17 C18 . . 108.9(2) ?
    N1 C17 H17A . . 109.9 ?
    C18 C17 H17A . . 109.9 ?
    N1 C17 H17B . . 109.9 ?
    C18 C17 H17B . . 109.9 ?
    H17A C17 H17B . . 108.3 ?
    N6 C18 N7 . . 111.9(2) ?
    N6 C18 C17 . . 123.3(2) ?
    N7 C18 C17 . . 124.8(2) ?
    C20 C19 N6 . . 131.2(3) ?
    C20 C19 C24 . . 120.8(3) ?
    N6 C19 C24 . . 108.0(2) ?
    C21 C20 C19 . . 117.1(3) ?
    C21 C20 H20 . . 121.4 ?
    C19 C20 H20 . . 121.4 ?
    C20 C21 C22 . . 121.7(3) ?
    C20 C21 H21 . . 119.1 ?
    C22 C21 H21 . . 119.1 ?
    C23 C22 C21 . . 122.0(3) ?
    C23 C22 H22 . . 119.0 ?
    C21 C22 H22 . . 119.0 ?
    C22 C23 C24 . . 116.8(3) ?
    C22 C23 H23 . . 121.6 ?
    C24 C23 H23 . . 121.6 ?
    N7 C24 C23 . . 132.5(3) ?
    N7 C24 C19 . . 105.9(2) ?
    C23 C24 C19 . . 121.5(3) ?
    O1 C26 C25 . . 118.0(15) ?
    O1 C26 H26A . . 107.8 ?
    C25 C26 H26A . . 107.8 ?
    O1 C26 H26B . . 107.8 ?
    C25 C26 H26B . . 107.8 ?
    H26A C26 H26B . . 107.1 ?
    C26' C25' H25D . . 109.5 ?
    C26' C25' H25E . . 109.5 ?
    H25D C25' H25E . . 109.5 ?
    C26' C25' H25F . . 109.5 ?
    H25D C25' H25F . . 109.5 ?
    H25E C25' H25F . . 109.5 ?
    O1' C26' C25' . . 113.3(18) ?
    O1' C26' H26C . . 108.9 ?
    C25' C26' H26C . . 108.9 ?
    O1' C26' H26D . . 108.9 ?
    C25' C26' H26D . . 108.9 ?
    H26C C26' H26D . . 107.7 ?
    In1 Cl1 O2 . . 91.52(5) ?
    C17 N1 C1 . . 112.7(2) ?
    C17 N1 C9 . . 111.1(2) ?
    C1 N1 C9 . . 111.5(2) ?
    C17 N1 In1 . . 106.19(14) ?
    C1 N1 In1 . . 106.27(15) ?
    C9 N1 In1 . . 108.81(15) ?
    C2 N2 C3 . . 106.5(2) ?
    C2 N2 In1 . . 117.06(17) ?
    C3 N2 In1 . . 136.28(17) ?
    C2 N3 C8 . . 107.2(2) ?
    C2 N3 O1 . . 122.7(4) ?
    C8 N3 O1 . . 129.6(4) ?
    C2 N3 H3 . . 126.4 ?
    C8 N3 H3 . . 126.4 ?
    C10 N4 C11 . . 106.1(2) ?
    C10 N4 In1 . . 114.55(17) ?
    C11 N4 In1 . . 138.28(17) ?
    C10 N5 C16 . . 107.8(2) ?
    C10 N5 H5A . . 126.1 ?
    C16 N5 H5A . . 126.1 ?
    C18 N6 C19 . . 106.4(2) ?
    C18 N6 In1 . . 115.33(17) ?
    C19 N6 In1 . . 138.08(18) ?
    C18 N7 C24 . . 107.8(2) ?
    C18 N7 H7A . . 126.1 ?
    C24 N7 H7A . . 126.1 ?
    O3 O2 Cl3 . . 102.18(10) ?
    O3 O2 Cl1 . . 108.16(10) ?
    Cl3 O2 Cl1 . . 90.17(7) ?
    O3 O2 H2A . . 110(3) ?
    Cl1 O2 H2A . . 71(3) ?
    O3 O2 H2B . . 110(3) ?
    Cl3 O2 H2B . . 128(3) ?
    H2A O2 H2B . . 109(3) ?
    O2 O3 H3B . . 103(3) ?
    H3A O3 H3B . . 108(3) ?
    C26 O1 N3 . . 108.6(8) ?
    C26 O1 H1 . . 109.4 ?
    N3 O1 H1 . . 141.9 ?
    C26 O1 H1' . . 106.6 ?
    N3 O1 H1' . . 139.3 ?
    C26' O1' H3 . . 115.6 ?
    C26' O1' H1 . . 113.8 ?
    H3 O1' H1 . . 116.6 ?
    C26' O1' H1' . . 109.2 ?
    H3 O1' H1' . . 121.1 ?
loop_
    _geom_torsion_atom_site_label_1
    _geom_torsion_atom_site_label_2
    _geom_torsion_atom_site_label_3
    _geom_torsion_atom_site_label_4
    _geom_torsion_site_symmetry_1
    _geom_torsion_site_symmetry_2
    _geom_torsion_site_symmetry_3
    _geom_torsion_site_symmetry_4
    _geom_torsion
    _geom_torsion_publ_flag
    N1 C1 C2 N2 . . . . 32.2(3) ?
    N1 C1 C2 N3 . . . . -147.5(3) ?
    N2 C3 C4 C5 . . . . -177.2(3) ?
    C8 C3 C4 C5 . . . . -0.6(4) ?
    C3 C4 C5 C6 . . . . -0.4(5) ?
    C4 C5 C6 C7 . . . . 0.8(6) ?
    C5 C6 C7 C8 . . . . -0.1(6) ?
    C6 C7 C8 N3 . . . . 176.6(3) ?
    C6 C7 C8 C3 . . . . -1.0(5) ?
    C4 C3 C8 N3 . . . . -176.8(3) ?
    N2 C3 C8 N3 . . . . 0.5(3) ?
    C4 C3 C8 C7 . . . . 1.4(4) ?
    N2 C3 C8 C7 . . . . 178.7(3) ?
    N1 C9 C10 N4 . . . . 13.9(4) ?
    N1 C9 C10 N5 . . . . -169.9(2) ?
    N4 C11 C12 C13 . . . . 177.5(3) ?
    C16 C11 C12 C13 . . . . 1.3(4) ?
    C11 C12 C13 C14 . . . . 0.1(4) ?
    C12 C13 C14 C15 . . . . -0.9(5) ?
    C13 C14 C15 C16 . . . . 0.3(5) ?
    C14 C15 C16 N5 . . . . -176.8(3) ?
    C14 C15 C16 C11 . . . . 1.2(4) ?
    C12 C11 C16 N5 . . . . 176.5(2) ?
    N4 C11 C16 N5 . . . . -0.5(3) ?
    C12 C11 C16 C15 . . . . -2.0(4) ?
    N4 C11 C16 C15 . . . . -179.0(2) ?
    N1 C17 C18 N6 . . . . -27.6(4) ?
    N1 C17 C18 N7 . . . . 155.0(3) ?
    N6 C19 C20 C21 . . . . -177.2(3) ?
    C24 C19 C20 C21 . . . . 0.9(4) ?
    C19 C20 C21 C22 . . . . -0.4(5) ?
    C20 C21 C22 C23 . . . . -0.6(5) ?
    C21 C22 C23 C24 . . . . 1.2(5) ?
    C22 C23 C24 N7 . . . . 177.5(3) ?
    C22 C23 C24 C19 . . . . -0.7(4) ?
    C20 C19 C24 N7 . . . . -179.0(3) ?
    N6 C19 C24 N7 . . . . -0.4(3) ?
    C20 C19 C24 C23 . . . . -0.3(4) ?
    N6 C19 C24 C23 . . . . 178.2(3) ?
    N2 In1 Cl1 O2 . . . . -82.46(8) ?
    N4 In1 Cl1 O2 . . . . -170.10(7) ?
    N6 In1 Cl1 O2 . . . . 101.98(8) ?
    Cl2 In1 Cl1 O2 . . . . 9.13(5) ?
    C18 C17 N1 C1 . . . . 153.9(2) ?
    C18 C17 N1 C9 . . . . -80.2(3) ?
    C18 C17 N1 In1 . . . . 38.0(2) ?
    C2 C1 N1 C17 . . . . -155.8(2) ?
    C2 C1 N1 C9 . . . . 78.6(3) ?
    C2 C1 N1 In1 . . . . -39.9(2) ?
    C10 C9 N1 C17 . . . . 111.3(2) ?
    C10 C9 N1 C1 . . . . -122.2(2) ?
    C10 C9 N1 In1 . . . . -5.3(3) ?
    N2 In1 N1 C17 . . . . 150.47(17) ?
    N4 In1 N1 C17 . . . . -120.38(16) ?
    N6 In1 N1 C17 . . . . -30.48(15) ?
    Cl2 In1 N1 C17 . . . . 60.86(15) ?
    N2 In1 N1 C1 . . . . 30.28(16) ?
    N4 In1 N1 C1 . . . . 119.44(16) ?
    N6 In1 N1 C1 . . . . -150.67(17) ?
    Cl2 In1 N1 C1 . . . . -59.33(15) ?
    N2 In1 N1 C9 . . . . -89.91(17) ?
    N4 In1 N1 C9 . . . . -0.75(16) ?
    N6 In1 N1 C9 . . . . 89.14(17) ?
    Cl2 In1 N1 C9 . . . . -179.52(16) ?
    N3 C2 N2 C3 . . . . -0.1(3) ?
    C1 C2 N2 C3 . . . . -179.9(2) ?
    N3 C2 N2 In1 . . . . 176.25(17) ?
    C1 C2 N2 In1 . . . . -3.6(3) ?
    C4 C3 N2 C2 . . . . 176.7(3) ?
    C8 C3 N2 C2 . . . . -0.3(3) ?
    C4 C3 N2 In1 . . . . 1.4(5) ?
    C8 C3 N2 In1 . . . . -175.54(19) ?
    N4 In1 N2 C2 . . . . -92.1(2) ?
    N6 In1 N2 C2 . . . . -16.7(3) ?
    Cl1 In1 N2 C2 . . . . 170.69(18) ?
    N1 In1 N2 C2 . . . . -15.16(18) ?
    Cl2 In1 N2 C2 . . . . 74.28(19) ?
    N4 In1 N2 C3 . . . . 82.8(3) ?
    N6 In1 N2 C3 . . . . 158.2(2) ?
    Cl1 In1 N2 C3 . . . . -14.4(3) ?
    N1 In1 N2 C3 . . . . 159.8(3) ?
    Cl2 In1 N2 C3 . . . . -110.8(2) ?
    N2 C2 N3 C8 . . . . 0.4(3) ?
    C1 C2 N3 C8 . . . . -179.8(3) ?
    N2 C2 N3 O1 . . . . -171.9(4) ?
    C1 C2 N3 O1 . . . . 7.9(5) ?
    C7 C8 N3 C2 . . . . -178.4(3) ?
    C3 C8 N3 C2 . . . . -0.5(3) ?
    C7 C8 N3 O1 . . . . -6.8(6) ?
    C3 C8 N3 O1 . . . . 171.0(4) ?
    N5 C10 N4 C11 . . . . -1.7(3) ?
    C9 C10 N4 C11 . . . . 174.7(2) ?
    N5 C10 N4 In1 . . . . 168.72(17) ?
    C9 C10 N4 In1 . . . . -14.8(3) ?
    C12 C11 N4 C10 . . . . -175.2(3) ?
    C16 C11 N4 C10 . . . . 1.4(3) ?
    C12 C11 N4 In1 . . . . 17.9(4) ?
    C16 C11 N4 In1 . . . . -165.52(19) ?
    N2 In1 N4 C10 . . . . 80.35(18) ?
    N6 In1 N4 C10 . . . . -65.52(18) ?
    Cl1 In1 N4 C10 . . . . -170.61(17) ?
    N1 In1 N4 C10 . . . . 7.55(17) ?
    Cl2 In1 N4 C10 . . . . 12.4(4) ?
    N2 In1 N4 C11 . . . . -113.5(3) ?
    N6 In1 N4 C11 . . . . 100.6(3) ?
    Cl1 In1 N4 C11 . . . . -4.5(3) ?
    N1 In1 N4 C11 . . . . 173.7(3) ?
    Cl2 In1 N4 C11 . . . . 178.55(17) ?
    N4 C10 N5 C16 . . . . 1.4(3) ?
    C9 C10 N5 C16 . . . . -175.2(2) ?
    C15 C16 N5 C10 . . . . 177.8(3) ?
    C11 C16 N5 C10 . . . . -0.5(3) ?
    N7 C18 N6 C19 . . . . 0.1(3) ?
    C17 C18 N6 C19 . . . . -177.7(2) ?
    N7 C18 N6 In1 . . . . 176.14(17) ?
    C17 C18 N6 In1 . . . . -1.6(3) ?
    C20 C19 N6 C18 . . . . 178.5(3) ?
    C24 C19 N6 C18 . . . . 0.2(3) ?
    C20 C19 N6 In1 . . . . 3.9(5) ?
    C24 C19 N6 In1 . . . . -174.4(2) ?
    N2 In1 N6 C18 . . . . 19.4(3) ?
    N4 In1 N6 C18 . . . . 94.52(19) ?
    Cl1 In1 N6 C18 . . . . -167.88(18) ?
    N1 In1 N6 C18 . . . . 17.80(18) ?
    Cl2 In1 N6 C18 . . . . -71.11(19) ?
    N2 In1 N6 C19 . . . . -166.3(2) ?
    N4 In1 N6 C19 . . . . -91.1(3) ?
    Cl1 In1 N6 C19 . . . . 6.5(3) ?
    N1 In1 N6 C19 . . . . -167.8(3) ?
    Cl2 In1 N6 C19 . . . . 103.2(3) ?
    N6 C18 N7 C24 . . . . -0.4(3) ?
    C17 C18 N7 C24 . . . . 177.3(3) ?
    C23 C24 N7 C18 . . . . -177.9(3) ?
    C19 C24 N7 C18 . . . . 0.5(3) ?
    In1 Cl1 O2 O3 . . . . 86.39(9) ?
    In1 Cl1 O2 Cl3 . . . . -170.73(6) ?
    C25 C26 O1 N3 . . . . 89.1(15) ?
    C2 N3 O1 C26 . . . . 70.9(9) ?
    C8 N3 O1 C26 . . . . -99.5(8) ?
    C25' C26' O1' H3 . . . . -107.0 ?
loop_
    _geom_hbond_atom_site_label_D
    _geom_hbond_atom_site_label_H
    _geom_hbond_atom_site_label_A
    _geom_hbond_site_symmetry_A
    _geom_hbond_distance_DH
    _geom_hbond_distance_HA
    _geom_hbond_distance_DA
    _geom_hbond_angle_DHA
    _geom_hbond_publ_flag
    C9 H9A Cl3 4_576 0.97 2.70 3.655(3) 167.6 yes
    C1 H1A Cl3 2_655 0.97 2.74 3.558(3) 142.0 yes
    N7 H7A O3 2_655 0.86 2.01 2.826(4) 158.1 yes
    N5 H5A O2 4_576 0.86 1.99 2.818(4) 161.4 yes
    O3 H3B Cl3 3_665 0.829(18) 2.35(2) 3.144(3) 161(4) yes
    O3 H3A O2 . 0.823(18) 2.05(2) 2.861(4) 166(4) yes
    N3 H3 O1 . 0.86 1.90 2.745(12) 169.3 yes
    N3 H3 O1' . 0.86 1.89 2.718(12) 159.9 yes
    O2 H2B Cl2 . 0.825(18) 2.41(2) 3.171(3) 154(3) yes
    O2 H2A Cl3 . 0.823(17) 2.34(2) 3.108(3) 155(3) yes
    O1 H1 Cl3 4_676 0.82 2.32 3.127(11) 166.9 yes
    O1' H1' Cl3 4_676 0.82 2.49 3.178(11) 142.6 yes
