# Supplementary material for: Dichlorido[tris­(benzimidazol-2-ylmeth­yl)amine]­indium(III) chloride ethanol solvate dihydrate
Source: Acta Crystallogr Sect E Struct Rep Online. 2010 Jul 31;66(Pt 8):m1040–1. doi: 10.1107/S1600536810029806 (PMC3007265; doi:10.1107/S1600536810029806)
Supplement: Supplementary file 2 [file e-66-m1040-Isup2.hkl]

# 
# h,k,l, Fc-squared, Fo-squared, sigma(Fo-squared) and status flag 
# 
data_I
_shelx_title ' t in P2(1)/c' 
_shelx_refln_list_code          4 
_shelx_F_calc_maximum      310.97 
_exptl_crystal_F_000      1440.00 
_reflns_d_resolution_high  0.7498 
 
loop_ 
 _symmetry_equiv_pos_as_xyz 
 'x, y, z' 
 '-x, y+1/2, -z+1/2' 
 '-x, -y, -z' 
 'x, -y-1/2, z-1/2' 
 
_cell_length_a    10.4152 
_cell_length_b    13.7394 
_cell_length_c    21.9027 
_cell_angle_alpha  90.000 
_cell_angle_beta  103.754 
_cell_angle_gamma  90.000 
 
_shelx_F_squared_multiplier     1.000 
 
loop_ 
 _refln_index_h 
 _refln_index_k 
 _refln_index_l 
 _refln_F_squared_calc 
 _refln_F_squared_meas 
 _refln_F_squared_sigma 
 _refln_observed_status 
   2   0   0    24082.08    24833.58    269.48 o 
   3   0   0      450.77      505.72     19.17 o 
   4   0   0     7308.41     7106.25    160.98 o 
   5   0   0    19453.30    20511.05    780.11 o 
   6   0   0       37.73       25.12      8.41 o 
   7   0   0     4496.42     4194.77    157.01 o 
   8   0   0     4833.45     4453.75     97.24 o 
   9   0   0     3081.47     2935.31    272.05 o 
  10   0   0     5066.56     4444.44    111.95 o 
  11   0   0     1817.83     1708.21    155.36 o 
  12   0   0     1203.28     1287.68     77.02 o 
  13   0   0        5.51       23.62     12.87 o 
   1   1   0     3545.89     4104.18    142.47 o 
   2   1   0    24316.67    26227.75    264.84 o 
   3   1   0    59215.55    59725.98    682.21 o 
   4   1   0    26760.75    27328.70    346.59 o 
   5   1   0    21364.98    21362.41    314.63 o 
   6   1   0     4742.62     4616.57    101.15 o 
   7   1   0     7401.42     7124.40    213.18 o 
   8   1   0     1471.78     1414.43     51.34 o 
   9   1   0       55.68       75.17     12.17 o 
  10   1   0       25.82       48.66     11.21 o 
  11   1   0      535.96      531.19     32.63 o 
  12   1   0     1056.40     1057.01     53.82 o 
  13   1   0     1471.35     1504.82     54.68 o 
   0   2   0    32537.72    33567.26    249.90 o 
   1   2   0    21894.49    23881.63    267.63 o 
   2   2   0    96701.49    96152.70   1652.38 o 
   3   2   0    64386.79    67805.36   1019.02 o 
   4   2   0     2233.62     1933.30     34.13 o 
   5   2   0      711.00      899.75     20.55 o 
   6   2   0     4053.47     3984.40     46.67 o 
   7   2   0     2747.09     2775.96     43.36 o 
   8   2   0     1300.68     1119.16     34.85 o 
   9   2   0     2300.17     2271.44     53.12 o 
  10   2   0     3124.50     2882.28     64.22 o 
  11   2   0      678.19      671.81     32.64 o 
  12   2   0      163.62      188.06     20.88 o 
  13   2   0      118.77      151.57     19.11 o 
   1   3   0     1168.07     1299.28     20.90 o 
   2   3   0        9.32       68.18     36.09 o 
   3   3   0     1677.18     1460.00     21.04 o 
   4   3   0     8781.91     8965.78    111.44 o 
   5   3   0    31030.48    31908.34    552.07 o 
   6   3   0     9038.02     8946.43    106.66 o 
   7   3   0     1388.11     1348.53     56.78 o 
   8   3   0       76.94      102.22     13.70 o 
   9   3   0      268.06      272.97     21.13 o 
  10   3   0      232.49      252.10     23.35 o 
  11   3   0      112.66      163.60     18.65 o 
  12   3   0      340.19      334.83     28.86 o 
  13   3   0      278.31      387.17     31.01 o 
   0   4   0     2769.84     2966.41     64.79 o 
   1   4   0     2256.29     2320.09     30.83 o 
   2   4   0     2881.32     3085.25     41.75 o 
   3   4   0     2510.59     2556.07     53.11 o 
   4   4   0      684.29      740.49     17.64 o 
   5   4   0      267.70      239.06     12.01 o 
   6   4   0      291.56      291.32     14.70 o 
   7   4   0     1088.19     1053.67     29.23 o 
   8   4   0     3202.85     3024.79     89.51 o 
   9   4   0      214.14      269.81     21.64 o 
  10   4   0      705.54      668.00     31.18 o 
  11   4   0      380.15      358.45     26.31 o 
  12   4   0      293.78      315.71     33.51 o 
  13   4   0      139.66      159.05     23.92 o 
   1   5   0    11675.00    12405.89     78.46 o 
   2   5   0     5619.64     5990.57     87.16 o 
   3   5   0      572.03      582.99     19.85 o 
   4   5   0      452.61      629.62     13.87 o 
   5   5   0      161.59      236.82     12.43 o 
   6   5   0      937.13      909.09     24.05 o 
   7   5   0     2086.75     2050.21     37.95 o 
   8   5   0     2330.41     2335.12     51.25 o 
   9   5   0      115.50      113.71     15.25 o 
  10   5   0        0.57       17.66     10.08 o 
  11   5   0        0.74       19.24      9.21 o 
  12   5   0       13.25       28.69     10.10 o 
   0   6   0       46.12      104.12      9.26 o 
   1   6   0     3774.90     4329.86     49.00 o 
   2   6   0     2098.82     2106.47     38.18 o 
   3   6   0     3090.67     3398.54     56.71 o 
   4   6   0     1395.26     1414.08     31.73 o 
   5   6   0     1121.54     1149.52     24.97 o 
   6   6   0      377.82      373.75     23.16 o 
   7   6   0      153.04      176.98     13.08 o 
   8   6   0        3.34       19.01     12.66 o 
   9   6   0        6.95       41.40     12.29 o 
  10   6   0      484.94      467.91     33.14 o 
  11   6   0      770.26      819.69     51.75 o 
  12   6   0       79.47      114.76     19.94 o 
   1   7   0     6475.27     6819.52     65.37 o 
   2   7   0       13.76       25.48      7.04 o 
   3   7   0      314.92      327.91     18.09 o 
   4   7   0      309.28      386.53     17.46 o 
   5   7   0     2742.10     2761.85     48.48 o 
   6   7   0     1443.76     1231.60     38.17 o 
   7   7   0        0.48        6.16      4.99 o 
   8   7   0     1082.66     1030.27     42.99 o 
   9   7   0       83.30       97.13     17.35 o 
  10   7   0       10.73       31.19     11.24 o 
  11   7   0        4.75        9.84      9.02 o 
  12   7   0        0.17       19.75     10.03 o 
   0   8   0    15393.41    16296.36    287.91 o 
   1   8   0    16626.42    18064.64    191.92 o 
   2   8   0     7423.62     7676.49     80.52 o 
   3   8   0     2234.99     2184.24     54.68 o 
   4   8   0      274.08      277.95     16.17 o 
   5   8   0       29.11       43.35      8.17 o 
   6   8   0      962.82      886.03     30.13 o 
   7   8   0      119.85      116.68     19.56 o 
   8   8   0       69.90       77.24     15.97 o 
   9   8   0      149.43      149.71     22.00 o 
  10   8   0      212.93      261.03     29.77 o 
  11   8   0      295.22      287.01     31.66 o 
  12   8   0      112.51      137.63     20.72 o 
   1   9   0     3140.81     3281.44     75.03 o 
   2   9   0     2522.98     2504.14     48.10 o 
   3   9   0     5276.94     5399.88     76.14 o 
   4   9   0     3916.65     3756.63     80.83 o 
   5   9   0      278.29      300.62     18.68 o 
   6   9   0     1899.64     1724.55     43.59 o 
   7   9   0       58.12       87.82     16.65 o 
   8   9   0     1384.22     1254.42     49.48 o 
   9   9   0      649.24      662.92     52.78 o 
  10   9   0       13.89       42.32     12.82 o 
  11   9   0      360.83      400.58     37.63 o 
   0  10   0     7089.21     7715.83    171.89 o 
   1  10   0     9413.37     8979.30    131.59 o 
   2  10   0     4048.66     3868.30    252.88 o 
   3  10   0     1386.97     1289.86     39.31 o 
   4  10   0     1006.16      942.06     35.72 o 
   5  10   0      493.03      476.70     22.79 o 
   6  10   0      115.05      171.83     18.05 o 
   7  10   0      363.89      353.31     30.65 o 
   8  10   0      379.99      403.53     31.44 o 
   9  10   0      708.03      668.61     43.11 o 
  10  10   0      710.34      727.14     41.43 o 
  11  10   0      502.16      516.42     36.99 o 
   1  11   0      726.59      712.26     40.13 o 
   2  11   0      347.33      374.09     30.02 o 
   3  11   0     2111.33     2012.47     68.23 o 
   4  11   0     1573.75     1504.10     60.90 o 
   5  11   0     5418.02     5491.07    111.85 o 
   6  11   0     6111.80     5821.56    163.08 o 
   7  11   0     1848.64     1746.61     58.06 o 
   8  11   0       42.04       49.79     16.16 o 
   9  11   0        5.58       -3.41      9.22 o 
  10  11   0       46.59       89.16     17.88 o 
   0  12   0     2719.06     2604.78    111.73 o 
   1  12   0     2747.32     2690.38     80.39 o 
   2  12   0     1469.77     1401.31     59.12 o 
   3  12   0     3202.85     3023.55     87.83 o 
   4  12   0      737.09      673.55     43.24 o 
   5  12   0       19.45       27.02      9.79 o 
   6  12   0      439.97      441.14     30.02 o 
   7  12   0     1569.89     1507.54     70.10 o 
   8  12   0     1656.76     1657.39     75.66 o 
   9  12   0     1203.00     1224.67     53.53 o 
  10  12   0      401.07      498.39     36.19 o 
   1  13   0      522.72      473.23     37.32 o 
   2  13   0     1356.96     1393.85     62.14 o 
   3  13   0     1795.74     1548.90     66.15 o 
   4  13   0     4183.31     4161.59    110.28 o 
   5  13   0     2962.49     2942.82     76.38 o 
   6  13   0     1525.20     1506.42     73.96 o 
   7  13   0      941.30      884.72     55.01 o 
   8  13   0      408.71      462.12     56.86 o 
   9  13   0       74.48       76.11     23.80 o 
   0  14   0     1998.86     1711.62    100.49 o 
   1  14   0     2224.39     2352.49     82.95 o 
   2  14   0     2185.51     2063.58     78.07 o 
   3  14   0      356.01      338.77     44.29 o 
   4  14   0       46.20       59.72     19.29 o 
   5  14   0      578.84      653.44     37.23 o 
   6  14   0      213.18      251.05     33.00 o 
   7  14   0      562.17      612.25     52.89 o 
   8  14   0      497.64      529.86     42.73 o 
   1  15   0      154.77      175.61     29.87 o 
   2  15   0     1507.38     1369.80     67.08 o 
   3  15   0     1503.53     1482.62    103.79 o 
   4  15   0     1046.47      945.02     57.23 o 
   5  15   0      935.18      918.42     44.71 o 
   6  15   0      392.49      404.66     30.69 o 
   7  15   0      317.19      287.42     39.13 o 
   0  16   0      411.00      429.06     64.13 o 
   1  16   0      411.77      439.34     41.98 o 
   2  16   0      225.73      258.63     37.39 o 
   3  16   0        3.87       32.14     15.87 o 
   4  16   0        3.18       10.07      9.33 o 
   5  16   0        0.25        4.52      8.28 o 
   6  16   0      160.05      186.96     29.21 o 
   1  17   0       69.33       62.41     18.89 o 
   2  17   0       15.05       20.83     14.49 o 
   3  17   0       44.00       46.54     15.88 o 
   4  17   0       74.38       91.65     17.38 o 
   5  17   0      284.64      311.27     31.66 o 
   0  18   0      134.08      201.64     43.63 o 
   1  18   0       10.04       37.17     41.98 o 
   2  18   0       34.48       57.67     17.00 o 
 -13   1   1       16.58       16.16     13.18 o 
 -12   1   1       56.62       66.02     12.43 o 
 -11   1   1      295.99      343.77     28.07 o 
 -10   1   1      348.10      373.36     25.80 o 
  -9   1   1      280.35      284.47     22.26 o 
  -8   1   1     2005.22     1956.02     58.36 o 
  -7   1   1      402.39      394.51     19.16 o 
  -6   1   1       98.03      120.80     12.15 o 
  -5   1   1     2600.89     2584.83     45.41 o 
  -4   1   1     1429.07     1575.08     30.45 o 
  -3   1   1     6059.47     6179.71     74.01 o 
  -2   1   1    14341.01    14845.05    264.23 o 
  -1   1   1        7.49       14.30      2.14 o 
   1   1   1     1795.96     2219.04     35.93 o 
   2   1   1    15320.18    16902.17    282.27 o 
   3   1   1    12086.04    13292.85    158.35 o 
   4   1   1     1946.21     1879.81     41.35 o 
   5   1   1      549.80      578.14     16.89 o 
   6   1   1       87.41       74.31      9.81 o 
   7   1   1      529.16      572.58     23.30 o 
   8   1   1      223.62      290.12     30.12 o 
   9   1   1      221.78      222.83     20.71 o 
  10   1   1      144.73      158.45     18.37 o 
  11   1   1       19.23       54.10     12.27 o 
  12   1   1       84.30      118.64     16.09 o 
  13   1   1      262.25      289.16     27.74 o 
 -13   2   1        0.30       30.12      9.08 o 
 -12   2   1       25.65       43.96     10.29 o 
 -11   2   1      422.40      412.56     28.31 o 
 -10   2   1     2983.36     2805.75     66.89 o 
  -9   2   1     2349.55     2304.53     53.25 o 
  -8   2   1     1250.59     1205.09     43.36 o 
  -7   2   1      726.73      771.79     21.89 o 
  -6   2   1     1054.81      985.51     22.61 o 
  -5   2   1     5149.98     5420.40     86.53 o 
  -4   2   1    14696.85    15602.42    226.78 o 
  -3   2   1    12483.78    13612.76    190.51 o 
  -2   2   1     4643.57     5094.70     74.06 o 
  -1   2   1    15057.51    15904.41    233.60 o 
   0   2   1      313.83      430.74     12.13 o 
   1   2   1     3224.86     3203.01     26.15 o 
   2   2   1    11107.16    11987.49    138.59 o 
   3   2   1       28.41       40.82      4.66 o 
   4   2   1     2101.94     2108.52     32.02 o 
   5   2   1     1916.54     2010.95     33.04 o 
   6   2   1     1422.20     1412.24     29.41 o 
   7   2   1      498.46      477.00     18.15 o 
   8   2   1       17.83       36.05      9.36 o 
   9   2   1     1537.83     1502.60     43.46 o 
  10   2   1     1843.84     1835.37     65.65 o 
  11   2   1     1460.55     1506.53     48.92 o 
  12   2   1      132.17      138.15     17.52 o 
  13   2   1       33.85       69.25     12.34 o 
 -13   3   1      395.36      428.78     29.25 o 
 -12   3   1      521.47      515.41     28.66 o 
 -11   3   1      120.83      140.07     17.37 o 
 -10   3   1       48.48       61.47     11.97 o 
  -9   3   1      410.40      366.87     23.44 o 
  -8   3   1       59.70       78.92     12.13 o 
  -7   3   1      633.77      606.20     19.60 o 
  -6   3   1     1258.70     1105.12     24.64 o 
  -5   3   1     9339.00     9283.34    195.62 o 
  -4   3   1     9367.51     9764.59    111.72 o 
  -3   3   1    27199.58    28187.06    397.30 o 
  -2   3   1     1841.75     2071.41     47.62 o 
  -1   3   1    11325.48    11470.33    189.65 o 
   0   3   1     1347.47     1406.84     37.02 o 
   1   3   1     2863.71     3206.74     68.95 o 
   2   3   1     4115.86     4240.67     61.39 o 
   3   3   1     4585.46     4627.12     77.35 o 
   4   3   1    22299.92    23352.18    352.41 o 
   5   3   1    19580.22    21272.26    264.54 o 
   6   3   1     7104.43     7146.38    117.70 o 
   7   3   1     8306.26     7937.17    293.97 o 
   8   3   1     2256.31     2176.71     56.20 o 
   9   3   1      477.66      451.83     24.05 o 
  10   3   1        0.43        4.73      6.49 o 
  11   3   1       33.25       55.47     10.56 o 
  12   3   1      156.98      151.02     18.84 o 
  13   3   1      306.97      334.25     28.47 o 
 -13   4   1      138.58      170.78     24.73 o 
 -12   4   1      235.33      292.48     31.34 o 
 -11   4   1     1035.63     1087.01     41.19 o 
 -10   4   1     1323.57     1362.73     56.30 o 
  -9   4   1     3005.32     2780.25     59.12 o 
  -8   4   1    11546.48    11538.71    249.53 o 
  -7   4   1    10295.91    10270.33    317.47 o 
  -6   4   1    17407.53    17643.46    374.76 o 
  -5   4   1    13328.86    14928.80    247.48 o 
  -4   4   1     1330.90     1558.82     43.84 o 
  -3   4   1     3182.15     3035.77     68.97 o 
  -2   4   1      118.33       84.12     12.07 o 
  -1   4   1      352.41      394.75     15.09 o 
   0   4   1     8196.29     8555.85     54.44 o 
   1   4   1    10238.61    10577.98     67.93 o 
   2   4   1    32320.09    33741.07    625.38 o 
   3   4   1     4080.58     4338.70     83.18 o 
   4   4   1     3300.62     3261.82     72.80 o 
   5   4   1      671.84      699.22     19.32 o 
   6   4   1       28.94       71.43      8.47 o 
   7   4   1     1059.85     1141.39     59.33 o 
   8   4   1     9297.43     8917.99    181.00 o 
   9   4   1     5914.62     5770.19    151.06 o 
  10   4   1     2525.84     2403.04     76.02 o 
  11   4   1      745.62      725.71     33.69 o 
  12   4   1      995.80     1004.96     49.33 o 
  13   4   1      341.22      377.02     36.74 o 
 -13   5   1      269.43      277.97     31.51 o 
 -12   5   1      360.67      450.00     36.58 o 
 -11   5   1      294.54      290.76     31.22 o 
 -10   5   1      812.97      665.54     37.64 o 
  -9   5   1     1469.23     1382.57     47.04 o 
  -8   5   1       77.68       96.01     13.61 o 
  -7   5   1     1102.85     1115.96     27.57 o 
  -6   5   1     8335.47     8294.68    227.00 o 
  -5   5   1    16151.14    17197.73    272.53 o 
  -4   5   1    15744.27    15603.00    268.16 o 
  -3   5   1    15019.88    15208.34    251.86 o 
  -2   5   1     7017.57     6996.63     65.00 o 
  -1   5   1     3163.52     3282.50     52.18 o 
   0   5   1      782.99      800.94     12.97 o 
   1   5   1     2245.59     2469.99     35.70 o 
   2   5   1       26.21       32.30      5.73 o 
   3   5   1     7902.10     8281.53    139.50 o 
   4   5   1    19735.74    20949.52    391.20 o 
   5   5   1    22463.02    23163.76    439.02 o 
   6   5   1     9995.04    10270.81    154.08 o 
   7   5   1     4525.69     4548.45     82.31 o 
   8   5   1     4926.45     4690.04    142.69 o 
   9   5   1      738.40      756.57     31.48 o 
  10   5   1      151.86      208.05     28.47 o 
  11   5   1      127.65      124.62     20.90 o 
  12   5   1      346.15      340.21     34.37 o 
 -12   6   1      375.31      377.87     37.02 o 
 -11   6   1     1036.29      951.80     47.43 o 
 -10   6   1     2684.81     2585.33     74.52 o 
  -9   6   1     6614.08     6283.17    172.80 o 
  -8   6   1     7055.83     6769.89    106.48 o 
  -7   6   1     3323.28     3174.76     89.92 o 
  -6   6   1     1741.46     1728.68     59.25 o 
  -5   6   1     2379.81     2482.37     36.70 o 
  -4   6   1     7082.82     7002.89    130.87 o 
  -3   6   1     3017.09     3531.67    117.28 o 
  -2   6   1     9355.49     9867.63     82.10 o 
  -1   6   1    21288.08    21275.61    110.45 o 
   0   6   1     7010.08     6938.44    114.82 o 
   1   6   1     4484.40     4950.52     55.35 o 
   2   6   1     9888.05    10328.24    100.06 o 
   3   6   1     6042.69     6246.06    101.93 o 
   4   6   1     2726.68     2432.23     58.51 o 
   5   6   1      453.28      487.93     16.54 o 
   6   6   1      752.93      711.44     23.63 o 
   7   6   1     1472.73     1443.55     46.11 o 
   8   6   1     2717.61     2553.17     70.60 o 
   9   6   1     2918.91     2612.35     70.99 o 
  10   6   1     2393.44     2188.02     68.67 o 
  11   6   1     2040.17     1909.16     67.27 o 
  12   6   1     1148.77     1103.38     83.68 o 
 -12   7   1     1443.26     1400.81     71.50 o 
 -11   7   1     1326.53     1206.88     67.56 o 
 -10   7   1      117.41      178.75     24.41 o 
  -9   7   1      131.53      141.91     21.56 o 
  -8   7   1      623.25      598.45     33.31 o 
  -7   7   1      785.90      696.25     33.31 o 
  -6   7   1     1999.54     1915.67     65.59 o 
  -5   7   1     6134.43     5874.93    162.02 o 
  -4   7   1     5269.45     4905.28     71.30 o 
  -3   7   1     8298.28     8047.79     84.88 o 
  -2   7   1    14996.79    15247.78    107.90 o 
  -1   7   1     7091.17     7456.15     67.92 o 
   0   7   1     4433.09     4364.38     50.78 o 
   1   7   1       97.58       65.47      8.42 o 
   2   7   1     5291.60     5383.35     98.03 o 
   3   7   1     8087.90     8437.81    138.07 o 
   4   7   1     1249.73     1196.57     30.43 o 
   5   7   1     7516.31     7484.33    177.39 o 
   6   7   1     1896.24     1639.59     67.38 o 
   7   7   1     3686.71     3421.40     73.14 o 
   8   7   1     1603.93     1523.70     52.42 o 
   9   7   1      940.08      879.22     41.93 o 
  10   7   1      475.70      444.69     33.53 o 
  11   7   1        0.26        8.44      9.25 o 
  12   7   1      224.08      227.47     37.85 o 
 -12   8   1      126.88      163.20     21.51 o 
 -11   8   1      809.03      703.83     40.79 o 
 -10   8   1     2841.18     2617.96     82.73 o 
  -9   8   1     2836.39     2634.72    104.91 o 
  -8   8   1     2360.86     2177.88     63.08 o 
  -7   8   1     1476.34     1347.51     47.06 o 
  -6   8   1      334.52      333.06     18.92 o 
  -5   8   1     1034.82     1012.82     36.36 o 
  -4   8   1        8.69       16.13      9.41 o 
  -3   8   1     1006.35     1099.62    152.06 o 
  -2   8   1     1359.40     1260.00     44.58 o 
  -1   8   1     6679.76     7106.83     69.66 o 
   0   8   1    16286.12    17217.13    148.90 o 
   1   8   1    13101.10    12977.79    181.74 o 
   2   8   1    10537.76    10759.70    276.72 o 
   3   8   1     2598.62     2577.71     50.62 o 
   4   8   1      311.84      317.10     16.77 o 
   5   8   1       14.80       19.90      6.27 o 
   6   8   1      132.39      143.06     15.29 o 
   7   8   1        0.70        7.04      6.72 o 
   8   8   1      742.67      683.19     41.20 o 
   9   8   1     2137.74     2121.88     66.45 o 
  10   8   1     2364.95     2314.26     72.86 o 
  11   8   1      690.52      673.60     40.17 o 
  12   8   1      708.29      675.25     48.84 o 
 -11   9   1      376.41      404.46     35.09 o 
 -10   9   1      320.74      392.88     33.06 o 
  -9   9   1      403.13      430.15     32.06 o 
  -8   9   1       26.11       24.04      9.90 o 
  -7   9   1     1322.89     1171.63     45.40 o 
  -6   9   1     1710.44     1672.18     54.84 o 
  -5   9   1     5199.00     5014.34     83.63 o 
  -4   9   1     7033.38     6758.54    621.44 o 
  -3   9   1     5594.53     5742.64     96.35 o 
  -2   9   1     2720.57     2636.78     49.33 o 
  -1   9   1     1260.90     1206.44     45.81 o 
   0   9   1     1431.48     1263.58     46.68 o 
   1   9   1      500.34      523.70     20.77 o 
   2   9   1       60.40       70.51     10.89 o 
   3   9   1     1040.02      892.54     31.74 o 
   4   9   1     2881.66     2690.34     49.84 o 
   5   9   1     2699.26     2697.70     52.48 o 
   6   9   1      876.27      866.34     31.37 o 
   7   9   1     3377.99     3297.98     99.91 o 
   8   9   1     1441.65     1404.88     55.47 o 
   9   9   1      244.28      285.97     30.46 o 
  10   9   1      135.26      147.56     22.72 o 
  11   9   1       57.38      100.63     17.68 o 
 -11  10   1        8.32       13.24     10.13 o 
 -10  10   1      281.38      332.66     33.97 o 
  -9  10   1      201.03      234.17     27.80 o 
  -8  10   1      749.12      706.89     42.81 o 
  -7  10   1     2819.52     2788.03     71.55 o 
  -6  10   1     1109.34      961.96     33.77 o 
  -5  10   1      324.37      360.68     19.83 o 
  -4  10   1     1414.99     1488.17     44.26 o 
  -3  10   1     5238.89     5026.44    135.73 o 
  -2  10   1     2986.68     2813.38     75.03 o 
  -1  10   1     2380.82     2124.78     64.22 o 
   0  10   1     3209.45     3064.28     76.67 o 
   1  10   1     1616.71     1549.75     55.63 o 
   2  10   1     3922.07     3818.45     87.40 o 
   3  10   1     6493.86     6434.37    336.79 o 
   4  10   1     3916.65     3772.96     61.44 o 
   5  10   1     1852.46     1799.99     44.51 o 
   6  10   1      167.99      191.89     19.04 o 
   7  10   1      707.70      784.25     31.97 o 
   8  10   1      280.56      278.96     28.30 o 
   9  10   1       50.61       34.89     12.88 o 
  10  10   1      239.88      263.34     29.45 o 
  11  10   1      277.47      299.84     32.53 o 
 -10  11   1      187.91      262.81     29.92 o 
  -9  11   1       72.40       55.07     14.13 o 
  -8  11   1       10.02       15.97      9.52 o 
  -7  11   1       62.35       79.30     14.95 o 
  -6  11   1      669.48      694.59     29.58 o 
  -5  11   1      954.97      934.32     39.35 o 
  -4  11   1       71.42       67.88     17.49 o 
  -3  11   1     3682.69     3472.15     89.99 o 
  -2  11   1     2814.11     2722.49     78.05 o 
  -1  11   1       85.79       72.13     17.06 o 
   0  11   1      118.43      104.98     18.72 o 
   1  11   1       98.82      146.66     21.96 o 
   2  11   1      124.18      143.10     23.60 o 
   3  11   1      244.00      231.08     28.88 o 
   4  11   1      441.66      424.31     26.62 o 
   5  11   1     1703.65     1649.03     52.72 o 
   6  11   1     1439.35     1462.50     43.73 o 
   7  11   1      248.59      251.73     26.90 o 
   8  11   1       66.40       75.01     15.37 o 
   9  11   1       29.09       33.97     18.91 o 
  10  11   1      114.68      152.75     22.38 o 
 -10  12   1       15.93       35.38     13.11 o 
  -9  12   1       83.36      107.10     18.66 o 
  -8  12   1        2.16       22.68     10.29 o 
  -7  12   1        2.06       36.35     12.21 o 
  -6  12   1        3.62        7.30      7.90 o 
  -5  12   1      212.54      222.67     24.07 o 
  -4  12   1       83.50      116.82     22.67 o 
  -3  12   1      254.42      216.19     37.68 o 
  -2  12   1      104.64      129.42     23.05 o 
  -1  12   1       16.89       26.81     12.13 o 
   0  12   1     1755.06     1610.01     61.88 o 
   1  12   1     1524.17     1539.56     60.50 o 
   2  12   1     2581.62     2363.96     76.42 o 
   3  12   1       10.95       19.17     16.20 o 
   4  12   1       51.18       67.81     15.08 o 
   5  12   1      235.75      280.49     27.58 o 
   6  12   1      285.30      288.32     25.77 o 
   7  12   1       59.40       59.50     23.80 o 
   8  12   1       67.39      105.60     21.49 o 
   9  12   1        0.93       12.74     10.18 o 
  10  12   1        0.27       38.28     14.47 o 
  -9  13   1      117.29      111.73     23.72 o 
  -8  13   1       27.05       43.63     23.14 o 
  -7  13   1       95.61      111.43     24.51 o 
  -6  13   1       52.90       83.24     16.43 o 
  -5  13   1        4.97       21.27     10.29 o 
  -4  13   1      374.44      320.41     36.45 o 
  -3  13   1       69.53       76.66     19.40 o 
  -2  13   1       36.19       87.46     21.13 o 
  -1  13   1     1229.65     1107.10     55.16 o 
   0  13   1      384.83      401.73     50.24 o 
   1  13   1      986.30      909.95     50.01 o 
   2  13   1      647.02      616.55     41.84 o 
   3  13   1      135.50      150.22     33.39 o 
   4  13   1      462.21      451.22     31.36 o 
   5  13   1      353.48      399.00     30.85 o 
   6  13   1       71.64      105.35     17.48 o 
   7  13   1       74.06       97.59     22.38 o 
   8  13   1       13.58       18.13     12.89 o 
   9  13   1        0.02       23.76     11.91 o 
  -8  14   1      149.70      168.84     28.98 o 
  -7  14   1      172.02      169.43     40.66 o 
  -6  14   1      476.19      532.57     33.25 o 
  -5  14   1       28.12       58.60     17.69 o 
  -4  14   1        8.45       13.55     14.49 o 
  -3  14   1        1.25        2.64     11.22 o 
  -2  14   1       94.41       89.03     22.38 o 
  -1  14   1       23.86       17.63     12.89 o 
   0  14   1        0.32       13.88     11.21 o 
   1  14   1      125.13      128.60     24.31 o 
   2  14   1      179.75      227.74     32.00 o 
   3  14   1       10.16       12.50     12.38 o 
   4  14   1        5.84        4.17     11.95 o 
   5  14   1        0.05       15.49     10.13 o 
   6  14   1       39.35       48.79     11.96 o 
   7  14   1      109.72      141.77     40.66 o 
   8  14   1      205.50      188.68     30.49 o 
  -7  15   1       10.85       10.71     12.80 o 
  -6  15   1       65.59       83.58     21.55 o 
  -5  15   1      271.29      325.75     32.31 o 
  -4  15   1      493.06      438.14     40.82 o 
  -3  15   1      356.86      422.77     40.66 o 
  -2  15   1      494.48      518.99     42.77 o 
  -1  15   1      298.74      321.31     39.27 o 
   0  15   1      229.20      319.32     38.79 o 
   1  15   1        6.29        4.70     12.07 o 
   2  15   1      378.90      328.00     40.67 o 
   3  15   1      553.99      569.25     43.69 o 
   4  15   1      199.99      225.29     26.10 o 
   5  15   1       33.88       38.66     11.40 o 
   6  15   1       88.91       79.46     14.75 o 
   7  15   1      217.45      247.25     35.49 o 
  -6  16   1      106.04      121.33     25.04 o 
  -5  16   1       76.11       89.31     16.52 o 
  -4  16   1       59.25       47.24     16.59 o 
  -3  16   1        1.96       -8.47      9.85 o 
  -2  16   1       53.89       99.41     22.97 o 
  -1  16   1      618.63      641.25     50.57 o 
   0  16   1     1238.18     1229.27     64.97 o 
   1  16   1     1398.23     1458.30     71.04 o 
   2  16   1      582.86      572.29     44.85 o 
   3  16   1      332.41      359.92     77.35 o 
   4  16   1       17.90       24.64     14.76 o 
   5  16   1        0.11       -2.46      8.67 o 
   6  16   1        5.58       18.34      9.76 o 
  -5  17   1      283.32      326.27     32.77 o 
  -4  17   1      766.67      746.74     67.43 o 
  -3  17   1      886.32      942.80     58.34 o 
  -2  17   1     1184.75     1234.39     66.34 o 
  -1  17   1      832.70      784.37     75.04 o 
   0  17   1       48.65       44.69     17.60 o 
   1  17   1       82.74       88.04     22.11 o 
   2  17   1      191.22      229.32     34.30 o 
   3  17   1      204.57      215.19     32.16 o 
   4  17   1      431.18      491.34     34.78 o 
  -2  18   1      523.21      614.07     46.27 o 
  -1  18   1      817.91      858.93     56.80 o 
   0  18   1      485.16      528.83     44.09 o 
   1  18   1      953.44      980.50    101.15 o 
   2  18   1     1127.33     1182.47     66.15 o 
 -13   0   2     1129.26     1188.83     66.12 o 
 -12   0   2      156.49      141.27     27.11 o 
 -11   0   2      361.02      394.03     41.61 o 
 -10   0   2     3175.72     3183.88     94.20 o 
  -9   0   2      404.79      412.18     31.75 o 
  -8   0   2     2151.25     2110.16    120.98 o 
  -7   0   2       11.35       23.90      9.21 o 
  -6   0   2     3711.47     3692.96     74.71 o 
  -5   0   2     5928.82     5492.80    133.87 o 
  -4   0   2    12437.16    12407.41    110.08 o 
  -3   0   2    12611.24    11993.41     93.72 o 
  -2   0   2      242.30      229.86     16.53 o 
  -1   0   2     3114.64     3855.82     83.96 o 
   0   0   2    24462.88    24469.90    357.66 o 
   1   0   2     8106.37     9816.24    432.04 o 
   2   0   2    70181.31    70220.58    973.75 o 
   3   0   2    38496.95    39987.26    898.81 o 
   4   0   2    10666.75    11111.43    271.95 o 
   5   0   2     8805.72     9041.92    478.31 o 
   6   0   2     2549.72     2484.45     62.62 o 
   7   0   2     1204.00     1029.32     59.83 o 
   8   0   2        4.34       18.83     15.54 o 
   9   0   2     5019.51     4656.27    292.21 o 
  10   0   2     3247.78     3047.38    166.93 o 
  11   0   2     1685.75     1478.73    115.03 o 
  12   0   2     1148.65     1051.62    102.80 o 
  13   0   2      652.04      639.50     48.37 o 
 -13   1   2     1207.60     1263.46     70.23 o 
 -12   1   2     1919.06     1972.54     85.88 o 
 -11   1   2     1766.68     1591.83     50.06 o 
 -10   1   2     2422.99     2280.96     98.76 o 
  -9   1   2     1302.19     1235.35     38.69 o 
  -8   1   2      302.72      293.39     20.17 o 
  -7   1   2      113.56      137.15     13.87 o 
  -6   1   2     3082.35     3213.19     49.31 o 
  -5   1   2     5623.63     6044.91     52.32 o 
  -4   1   2     6741.86     6388.59     79.63 o 
  -3   1   2     4837.97     4877.92     98.19 o 
  -2   1   2    18349.76    18686.07    211.20 o 
  -1   1   2    32189.83    34430.77    965.62 o 
   0   1   2    67451.98    67745.45    859.76 o 
   1   1   2     4978.34     5563.49    156.28 o 
   2   1   2      633.35      610.42     11.56 o 
   3   1   2      265.67      244.88     15.76 o 
   4   1   2    11139.82    11007.47    170.97 o 
   5   1   2     4299.21     3964.96     76.45 o 
   6   1   2    11633.78    11523.56    248.82 o 
   7   1   2    13474.09    13395.63    303.64 o 
   8   1   2     4645.06     4547.24    129.78 o 
   9   1   2     5420.58     5076.65    128.63 o 
  10   1   2     2549.12     2295.60     88.43 o 
  11   1   2      115.04      122.68     16.55 o 
  12   1   2        0.70       21.54      8.53 o 
  13   1   2      264.55      388.21     32.84 o 
 -13   2   2       19.43       22.47     10.40 o 
 -12   2   2        1.36        5.50      7.48 o 
 -11   2   2       19.26       24.16      9.92 o 
 -10   2   2      240.11      232.63     22.46 o 
  -9   2   2      672.70      686.93     36.64 o 
  -8   2   2     1868.71     1755.96     43.06 o 
  -7   2   2     7412.60     7182.82    144.18 o 
  -6   2   2     1828.72     1781.12     31.92 o 
  -5   2   2      169.42      231.04     13.58 o 
  -4   2   2       28.31       52.14     10.83 o 
  -3   2   2     1203.39     1423.43     22.29 o 
  -2   2   2      127.10      210.33      7.37 o 
  -1   2   2    23007.48    23757.14    291.90 o 
   0   2   2    31106.37    33988.29    151.44 o 
   1   2   2     9469.58    10427.57     60.57 o 
   2   2   2     3020.87     2920.23     45.69 o 
   3   2   2     6206.81     6545.49    148.67 o 
   4   2   2    11097.19    10823.60    162.98 o 
   5   2   2    23467.95    24471.07    319.18 o 
   6   2   2      728.95      718.08     61.25 o 
   7   2   2      363.95      347.09     21.88 o 
   8   2   2     2764.28     2631.29     94.56 o 
   9   2   2      654.19      560.80     35.88 o 
  10   2   2      634.34      578.62     29.10 o 
  11   2   2      772.80      754.40     34.59 o 
  12   2   2     1305.47     1265.21     62.55 o 
  13   2   2      755.14      820.74     38.81 o 
 -13   3   2      579.50      617.45     33.11 o 
 -12   3   2      241.72      246.93     25.14 o 
 -11   3   2      621.32      604.16     30.78 o 
 -10   3   2     2153.70     2062.16     67.94 o 
  -9   3   2       17.75       31.69      9.87 o 
  -8   3   2     1409.83     1303.96     37.61 o 
  -7   3   2        1.93       19.50      5.91 o 
  -6   3   2     1859.57     1745.40     63.01 o 
  -5   3   2     8940.80     9391.11    183.86 o 
  -4   3   2     5749.03     5431.67     98.96 o 
  -3   3   2     7941.47     8492.70    113.00 o 
  -2   3   2      316.61      227.56      9.83 o 
  -1   3   2     2608.19     2802.79     30.92 o 
   0   3   2     2550.23     2761.71     28.03 o 
   1   3   2     4287.30     4635.39     48.43 o 
   2   3   2     3616.04     3831.43     67.14 o 
   3   3   2      789.06      801.46     16.50 o 
   4   3   2     3234.62     3081.72     56.23 o 
   5   3   2     3933.16     3822.01     71.15 o 
   6   3   2     5484.31     5036.58     55.43 o 
   7   3   2     7451.42     7196.58    151.43 o 
   8   3   2      539.79      551.28     25.13 o 
   9   3   2      639.09      556.46     26.57 o 
  10   3   2      440.84      451.61     26.24 o 
  11   3   2      265.88      263.65     33.02 o 
  12   3   2       36.71       46.89     10.29 o 
  13   3   2      225.58      310.64     27.79 o 
 -13   4   2        0.13       18.42     14.67 o 
 -12   4   2       25.09       32.94     11.02 o 
 -11   4   2      234.29      259.16     24.29 o 
 -10   4   2      251.44      250.07     23.16 o 
  -9   4   2      529.10      500.02     25.75 o 
  -8   4   2     4124.55     4105.33    107.97 o 
  -7   4   2     3001.16     2718.84     81.87 o 
  -6   4   2     3202.67     3264.72     66.72 o 
  -5   4   2     2493.83     2324.83     33.14 o 
  -4   4   2      393.02      385.22     10.95 o 
  -3   4   2       25.56       31.22      6.51 o 
  -2   4   2     3153.36     3210.73     30.48 o 
  -1   4   2     3088.39     3293.38     44.14 o 
   0   4   2     2494.45     2574.19     26.24 o 
   1   4   2       55.75       70.75      4.53 o 
   2   4   2    15137.02    16107.90    177.42 o 
   3   4   2     8258.33     8460.25    116.09 o 
   4   4   2     9217.05     9611.00    120.89 o 
   5   4   2      496.02      487.05     16.38 o 
   6   4   2      449.80      463.52     17.25 o 
   7   4   2      172.07      188.44     14.45 o 
   8   4   2      355.56      349.08     21.82 o 
   9   4   2        3.07        5.19      6.84 o 
  10   4   2     1271.17     1248.66     42.64 o 
  11   4   2      771.94      834.42     45.14 o 
  12   4   2      240.74      294.90     31.80 o 
 -13   5   2      170.75      252.28     29.55 o 
 -12   5   2      720.53      692.65     54.74 o 
 -11   5   2      771.25      801.91     42.97 o 
 -10   5   2      291.55      310.44     30.88 o 
  -9   5   2      365.70      433.08     23.86 o 
  -8   5   2      346.75      375.06     21.36 o 
  -7   5   2        0.02       14.93      5.24 o 
  -6   5   2      702.18      768.58     23.70 o 
  -5   5   2        3.37        4.73      4.15 o 
  -4   5   2    11326.52    11724.18    189.87 o 
  -3   5   2     8680.85     8895.55     90.93 o 
  -2   5   2      654.53      510.62     13.13 o 
  -1   5   2      561.87      525.14     15.69 o 
   0   5   2      320.94      269.41     11.07 o 
   1   5   2        8.65       44.98      6.32 o 
   2   5   2       18.55       31.39      7.34 o 
   3   5   2      732.39      738.96     17.70 o 
   4   5   2      575.75      449.62     14.78 o 
   5   5   2     1258.15     1350.03     27.85 o 
   6   5   2      144.91      123.68     11.42 o 
   7   5   2      500.56      497.20     22.61 o 
   8   5   2       34.29       72.17     19.50 o 
   9   5   2      347.71      363.27     22.97 o 
  10   5   2        0.58        9.81      9.41 o 
  11   5   2       11.77       25.55     11.02 o 
  12   5   2        5.77       31.69     10.55 o 
 -12   6   2        2.76       14.26      9.43 o 
 -11   6   2      189.17      184.01     25.08 o 
 -10   6   2      499.85      484.13     32.64 o 
  -9   6   2      291.77      344.81     28.80 o 
  -8   6   2     3391.53     3201.59     73.28 o 
  -7   6   2      112.85      136.78     14.51 o 
  -6   6   2      950.04      849.16     30.51 o 
  -5   6   2      921.17     1001.05     23.33 o 
  -4   6   2      545.36      399.29     15.17 o 
  -3   6   2     5240.89     5646.08    105.69 o 
  -2   6   2      117.54      103.39     11.28 o 
  -1   6   2      211.98      273.30     22.81 o 
   0   6   2     2789.74     2734.34     27.50 o 
   1   6   2       74.88      113.54      9.43 o 
   2   6   2     3535.23     4197.32     47.82 o 
   3   6   2      644.00      517.07     25.79 o 
   4   6   2      436.76      403.18     14.10 o 
   5   6   2       72.02      116.29     10.15 o 
   6   6   2      111.83      118.78     11.22 o 
   7   6   2      984.35      934.39     26.95 o 
   8   6   2       59.19       70.70     14.14 o 
   9   6   2      313.18      317.77     30.02 o 
  10   6   2       33.99       81.09     17.36 o 
  11   6   2       30.38       43.95     12.73 o 
  12   6   2       29.37       51.46     20.85 o 
 -12   7   2      163.16      194.91     25.31 o 
 -11   7   2      176.02      191.42     25.30 o 
 -10   7   2       53.51       81.34     17.01 o 
  -9   7   2       33.33       66.54     15.19 o 
  -8   7   2       17.43       15.62      8.73 o 
  -7   7   2      225.92      263.03     24.15 o 
  -6   7   2      403.45      341.61     18.06 o 
  -5   7   2        0.66        5.82      3.95 o 
  -4   7   2     3069.15     3058.87     56.32 o 
  -3   7   2      101.12      114.51     20.38 o 
  -2   7   2     1438.50     1336.79     32.49 o 
  -1   7   2      213.04      149.48     11.20 o 
   0   7   2       63.94      109.45      6.56 o 
   1   7   2     4196.71     4454.67     74.35 o 
   2   7   2      878.66     1084.00     29.75 o 
   3   7   2      171.89      184.75      8.90 o 
   4   7   2     2196.91     2114.34     40.83 o 
   5   7   2      900.59      860.14     38.46 o 
   6   7   2        0.39        8.29      5.57 o 
   7   7   2        0.33       15.65      6.60 o 
   8   7   2      390.12      410.64     28.46 o 
   9   7   2      739.80      687.79     37.14 o 
  10   7   2      154.63      180.46     25.29 o 
  11   7   2       30.00       36.35     14.81 o 
  12   7   2       11.18       14.36     19.12 o 
 -12   8   2       20.36       40.21     14.68 o 
 -11   8   2        1.95       11.65     15.64 o 
 -10   8   2      244.19      272.23     30.00 o 
  -9   8   2      440.75      435.07     30.13 o 
  -8   8   2       82.41      113.44     18.78 o 
  -7   8   2       68.75       73.53     14.90 o 
  -6   8   2       49.71       66.37     10.40 o 
  -5   8   2      218.53      220.00     16.16 o 
  -4   8   2      187.40      261.11     19.26 o 
  -3   8   2      399.63      453.85     21.73 o 
  -2   8   2      627.96      617.84     23.22 o 
  -1   8   2      762.47      655.31     21.72 o 
   0   8   2     3621.86     3533.97     53.44 o 
   1   8   2     6336.26     7030.56     75.34 o 
   2   8   2      651.03      589.52     23.62 o 
   3   8   2     1709.37     1749.72     36.71 o 
   4   8   2     1457.89     1488.46     65.08 o 
   5   8   2      582.33      557.81     23.17 o 
   6   8   2     2853.97     2618.18     55.25 o 
   7   8   2       25.30       22.40      7.92 o 
   8   8   2        4.94       16.24      9.04 o 
   9   8   2       53.18       72.16     14.72 o 
  10   8   2      153.74      179.21     24.16 o 
  11   8   2       79.51      107.34     19.00 o 
 -11   9   2      359.80      362.64     36.35 o 
 -10   9   2      492.63      526.12     34.91 o 
  -9   9   2      377.55      394.88     34.03 o 
  -8   9   2      158.73      154.00     21.88 o 
  -7   9   2      245.18      234.42     24.97 o 
  -6   9   2     2170.13     2142.06     56.41 o 
  -5   9   2      125.74      122.50     13.70 o 
  -4   9   2       23.83       38.48      9.83 o 
  -3   9   2       46.66       50.21     11.17 o 
  -2   9   2     5392.87     5195.26     68.94 o 
  -1   9   2     7406.61     7687.31    114.24 o 
   0   9   2     1545.95     1512.20     50.90 o 
   1   9   2     2125.71     1941.45     39.74 o 
   2   9   2      721.49      743.15     45.83 o 
   3   9   2      756.35      712.83     28.67 o 
   4   9   2       13.64       40.71     10.97 o 
   5   9   2      976.98      875.83     30.40 o 
   6   9   2     4274.06     4280.61    115.37 o 
   7   9   2     1448.18     1453.83     42.58 o 
   8   9   2     1276.99     1216.92     48.99 o 
   9   9   2      444.45      448.01     32.16 o 
  10   9   2      395.28      394.36     36.15 o 
  11   9   2      126.60      150.20     24.03 o 
 -11  10   2       41.35       62.22     14.58 o 
 -10  10   2      309.62      281.99     32.02 o 
  -9  10   2      576.90      578.18     35.71 o 
  -8  10   2      801.23      794.37     39.80 o 
  -7  10   2     2588.62     2469.22     67.21 o 
  -6  10   2     2368.98     2191.01     67.78 o 
  -5  10   2        6.00       14.44      8.25 o 
  -4  10   2       23.34       22.82      9.09 o 
  -3  10   2      195.80      209.38     26.18 o 
  -2  10   2      427.15      335.42     26.17 o 
  -1  10   2     1316.81     1290.23     50.48 o 
   0  10   2     6603.63     6150.82    107.94 o 
   1  10   2     7878.08     7924.34    290.23 o 
   2  10   2     2344.04     2263.28     97.84 o 
   3  10   2     2198.51     2103.19     50.64 o 
   4  10   2     1996.51     2008.62     51.10 o 
   5  10   2     1886.79     1748.87     44.24 o 
   6  10   2     1862.69     1822.13     55.19 o 
   7  10   2        5.30       39.80      9.27 o 
   8  10   2      166.31      178.39     22.93 o 
   9  10   2      280.05      258.76     29.10 o 
  10  10   2      325.24      365.92     35.42 o 
  11  10   2      243.71      255.47     28.59 o 
 -10  11   2      468.60      448.67     36.16 o 
  -9  11   2      252.04      262.46     30.06 o 
  -8  11   2       60.17       85.38     16.84 o 
  -7  11   2       15.01       17.17      9.65 o 
  -6  11   2      273.97      309.06     21.42 o 
  -5  11   2     2568.74     2406.19    107.76 o 
  -4  11   2     3927.63     3780.89     96.30 o 
  -3  11   2     5956.19     5687.73    185.11 o 
  -2  11   2      480.38      425.79     32.39 o 
  -1  11   2      617.60      596.78     36.21 o 
   0  11   2      337.12      321.51     27.34 o 
   1  11   2      770.74      756.56     40.85 o 
   2  11   2       56.97       53.74     15.71 o 
   3  11   2      923.03      770.30     43.00 o 
   4  11   2     2504.20     2380.70     61.88 o 
   5  11   2     2128.02     2183.74     51.23 o 
   6  11   2     2745.06     2640.62     58.63 o 
   7  11   2     1400.19     1343.46     54.39 o 
   8  11   2      912.18      916.11     44.22 o 
   9  11   2      548.05      546.87     35.09 o 
  10  11   2       58.17       69.87     14.82 o 
 -10  12   2      336.72      427.53     35.89 o 
  -9  12   2      934.70      931.00     46.12 o 
  -8  12   2     1249.25     1305.37     66.85 o 
  -7  12   2     2708.46     2458.38     89.52 o 
  -6  12   2     2863.71     2923.22    119.00 o 
  -5  12   2     3292.81     3131.82     94.90 o 
  -4  12   2      332.11      319.83     35.99 o 
  -3  12   2      633.90      597.52     39.97 o 
  -2  12   2      236.92      239.28     29.62 o 
  -1  12   2      457.67      445.20     33.39 o 
   0  12   2      923.93      881.76     46.27 o 
   1  12   2     4127.52     3830.25     95.82 o 
   2  12   2     4914.21     4640.53    106.69 o 
   3  12   2     4756.52     4534.88    107.58 o 
   4  12   2     2264.35     2181.36     62.03 o 
   5  12   2      669.25      620.77     33.94 o 
   6  12   2       32.04       29.05     10.13 o 
   7  12   2       23.06       22.92     10.88 o 
   8  12   2       65.39       66.76     18.11 o 
   9  12   2      151.48      174.23     23.13 o 
  -9  13   2      504.09      528.71     43.45 o 
  -8  13   2      203.43      208.25     43.63 o 
  -7  13   2       48.28       63.32     18.58 o 
  -6  13   2      690.16      690.61     37.37 o 
  -5  13   2     1190.00     1202.83     81.65 o 
  -4  13   2     1635.11     1531.73     67.31 o 
  -3  13   2     2553.26     2404.49     82.26 o 
  -2  13   2     4834.72     4412.61    109.14 o 
  -1  13   2     4100.05     4061.00    103.77 o 
   0  13   2     1787.48     1657.58     66.80 o 
   1  13   2      136.94      171.25     27.00 o 
   2  13   2       47.29       59.13     18.68 o 
   3  13   2      159.22      168.39     34.38 o 
   4  13   2     1325.22     1274.81     49.30 o 
   5  13   2     1873.43     1840.31     60.35 o 
   6  13   2     1076.05     1007.91     45.47 o 
   7  13   2     1074.27     1142.12     62.84 o 
   8  13   2      834.16      890.38     60.16 o 
   9  13   2      692.45      651.19     67.43 o 
  -8  14   2     1239.59     1224.14     67.78 o 
  -7  14   2     1243.08     1172.25     65.11 o 
  -6  14   2     1079.92      987.72     58.43 o 
  -5  14   2     1793.67     1739.28    110.74 o 
  -4  14   2     1676.94     1689.71     74.31 o 
  -3  14   2      634.20      600.43     45.29 o 
  -2  14   2       70.45       63.57     17.60 o 
  -1  14   2      886.72      866.38     50.48 o 
   0  14   2     1785.19     1797.50     72.22 o 
   1  14   2     2765.85     2516.22     85.92 o 
   2  14   2     1986.37     1816.35     73.54 o 
   3  14   2      913.48      877.55     52.08 o 
   4  14   2     1146.87     1102.26     47.59 o 
   5  14   2      795.86      853.59     42.61 o 
   6  14   2      211.41      244.23     27.22 o 
   7  14   2       46.24       61.29     19.62 o 
   8  14   2      193.47      286.02     38.33 o 
  -7  15   2        0.24       16.67     15.54 o 
  -6  15   2       90.46      118.61     23.72 o 
  -5  15   2      252.87      266.40     37.61 o 
  -4  15   2      803.71      813.86     53.29 o 
  -3  15   2     2604.00     2546.75     92.08 o 
  -2  15   2     4057.36     3930.55    113.34 o 
  -1  15   2     1730.23     1688.29     73.82 o 
   0  15   2      697.23      725.13     48.81 o 
   1  15   2      403.18      357.04     40.90 o 
   2  15   2       28.64       49.79     16.81 o 
   3  15   2        1.16       10.23     11.91 o 
   4  15   2      158.54      182.85     23.14 o 
   5  15   2      337.61      388.44     39.67 o 
   6  15   2      590.71      568.65     35.44 o 
   7  15   2      843.04      784.69     58.84 o 
  -6  16   2      770.46      817.43     61.48 o 
  -5  16   2      522.73      561.51     35.29 o 
  -4  16   2      237.71      256.71     37.18 o 
  -3  16   2       10.17       17.16     12.52 o 
  -2  16   2       19.63       43.39     19.50 o 
  -1  16   2       12.66       13.07     13.55 o 
   0  16   2       20.59       18.68     12.85 o 
   1  16   2      293.03      290.72     38.10 o 
   2  16   2      859.56      900.98     55.61 o 
   3  16   2      620.04      667.83     47.91 o 
   4  16   2      156.53      152.08     21.64 o 
   5  16   2        9.18       32.13     10.41 o 
   6  16   2        2.31        5.22      9.74 o 
  -5  17   2      238.77      258.77     28.28 o 
  -4  17   2      430.18      496.89     42.07 o 
  -3  17   2      407.64      495.83     41.60 o 
  -2  17   2      129.93      124.58     31.73 o 
  -1  17   2      128.03      149.30     30.08 o 
   0  17   2      169.40      172.80     30.74 o 
   1  17   2      248.91      282.43     36.90 o 
   2  17   2      110.28      120.35     24.54 o 
   3  17   2        2.78       25.41      9.61 o 
   4  17   2       34.13       49.48     11.84 o 
  -2  18   2        9.44       50.24     17.99 o 
  -1  18   2        0.11       34.70     14.40 o 
   0  18   2        8.42       11.14     12.33 o 
   1  18   2       15.30       33.81     19.50 o 
   2  18   2        5.03       18.08     12.21 o 
 -13   1   3       43.94      101.00     15.27 o 
 -12   1   3      100.74      136.76     17.98 o 
 -11   1   3       61.26       60.77     12.73 o 
 -10   1   3      421.64      398.92     25.91 o 
  -9   1   3      450.34      414.14     22.48 o 
  -8   1   3       44.89       27.48      8.72 o 
  -7   1   3      390.63      386.03     18.81 o 
  -6   1   3      114.45      127.74     12.40 o 
  -5   1   3      505.60      409.74     16.18 o 
  -4   1   3      631.34      651.67     20.45 o 
  -3   1   3      444.88      481.63     13.21 o 
  -2   1   3       58.61       63.52      8.48 o 
  -1   1   3      162.66      214.27      5.24 o 
   0   1   3     1621.47     2128.34     65.27 o 
   1   1   3      758.11      856.80     35.24 o 
   2   1   3     3319.17     3371.74     80.85 o 
   3   1   3      815.56      735.23     15.55 o 
   4   1   3     1642.75     1481.02     26.06 o 
   5   1   3      117.68       98.49      9.11 o 
   6   1   3      406.81      359.99     16.89 o 
   7   1   3     1417.85     1324.38     51.24 o 
   8   1   3      236.55      280.86     20.22 o 
   9   1   3      338.98      374.06     23.41 o 
  10   1   3       10.92       23.16      9.07 o 
  11   1   3       32.61       48.31     10.97 o 
  12   1   3       76.59       97.57     15.69 o 
  13   1   3       18.52       19.32      9.02 o 
 -13   2   3       15.06       55.31     12.72 o 
 -12   2   3        0.12        1.05      7.07 o 
 -11   2   3      323.30      320.74     25.30 o 
 -10   2   3      748.22      711.67     32.14 o 
  -9   2   3      526.61      460.80     24.04 o 
  -8   2   3     1759.57     1658.84     41.89 o 
  -7   2   3     1749.98     1645.11     60.61 o 
  -6   2   3      906.85      834.18     29.91 o 
  -5   2   3     7108.74     7073.75    125.66 o 
  -4   2   3     1990.04     1899.46     60.32 o 
  -3   2   3     6240.33     6536.59     60.97 o 
  -2   2   3     1194.71     1257.09     18.63 o 
  -1   2   3    13821.84    15343.55    405.69 o 
   0   2   3     4469.07     5309.01     37.51 o 
   1   2   3     2619.10     2911.21     23.53 o 
   2   2   3      373.27      467.70     11.00 o 
   3   2   3      276.54      340.81     17.16 o 
   4   2   3      528.60      678.63     17.41 o 
   5   2   3     3674.77     3570.61     43.32 o 
   6   2   3     1897.84     1876.58     47.30 o 
   7   2   3     2234.32     2002.04     54.59 o 
   8   2   3     1443.96     1314.77     33.57 o 
   9   2   3      794.43      773.78     32.01 o 
  10   2   3      503.55      551.47     28.56 o 
  11   2   3      586.39      623.38     31.61 o 
  12   2   3      121.79      162.48     19.82 o 
  13   2   3      292.23      393.28     46.03 o 
 -13   3   3      262.27      285.89     27.34 o 
 -12   3   3      373.08      346.89     26.78 o 
 -11   3   3      685.10      710.08     33.45 o 
 -10   3   3     1843.38     1779.79     49.95 o 
  -9   3   3     1877.71     1814.91     74.57 o 
  -8   3   3      131.06      160.71     16.83 o 
  -7   3   3       26.96       34.20      7.59 o 
  -6   3   3      138.95      145.33      9.30 o 
  -5   3   3      844.79      953.56     30.43 o 
  -4   3   3      899.83      796.99     26.87 o 
  -3   3   3     8504.98     8562.35     77.78 o 
  -2   3   3    15502.52    15750.52    131.34 o 
  -1   3   3     6604.11     7069.25     67.18 o 
   0   3   3     2531.12     2678.44     24.36 o 
   1   3   3     2157.08     2455.76     33.49 o 
   2   3   3    21854.12    23967.04    271.10 o 
   3   3   3     7666.65     7874.81     90.80 o 
   4   3   3      298.93      279.01     12.83 o 
   5   3   3      664.86      707.57     19.79 o 
   6   3   3      660.94      604.32     19.77 o 
   7   3   3       87.43       88.33     10.28 o 
   8   3   3      584.75      543.76     21.37 o 
   9   3   3     1893.68     1814.51     48.48 o 
  10   3   3      430.42      499.75     31.87 o 
  11   3   3       54.27       71.16     14.67 o 
  12   3   3       13.69       39.06      9.49 o 
 -13   4   3        9.51       28.14     10.91 o 
 -12   4   3       49.61       65.37     14.72 o 
 -11   4   3       44.92       67.78     13.02 o 
 -10   4   3      206.88      223.39     22.02 o 
  -9   4   3     2011.45     2030.82     64.22 o 
  -8   4   3    10199.77    10105.26    189.21 o 
  -7   4   3     5058.16     4482.52    250.54 o 
  -6   4   3     6163.13     5880.09    125.00 o 
  -5   4   3    17742.87    18233.75    367.67 o 
  -4   4   3     6777.78     7048.11    108.42 o 
  -3   4   3    11146.04    11073.74     68.17 o 
  -2   4   3       33.72       48.66      4.88 o 
  -1   4   3      397.77      429.53     11.73 o 
   0   4   3     2804.85     3217.08     28.97 o 
   1   4   3      586.89      640.49     12.49 o 
   2   4   3     9328.42    10479.45    143.45 o 
   3   4   3     9210.79     9133.31    141.22 o 
   4   4   3    13737.24    14523.35    178.63 o 
   5   4   3     1707.76     1755.20     31.38 o 
   6   4   3      124.11      146.01     11.98 o 
   7   4   3      146.78      177.25     14.04 o 
   8   4   3      121.66      101.16     11.54 o 
   9   4   3       94.27       82.24     12.72 o 
  10   4   3      538.74      484.65     27.29 o 
  11   4   3     1130.00     1134.78     42.77 o 
  12   4   3     1378.26     1382.78     58.35 o 
 -13   5   3      537.01      524.57     37.25 o 
 -12   5   3      889.37      866.82     45.70 o 
 -11   5   3     1393.31     1245.47     53.02 o 
 -10   5   3     1534.75     1527.26     51.34 o 
  -9   5   3     3543.98     3310.75     96.54 o 
  -8   5   3     2675.82     2457.02     97.90 o 
  -7   5   3        2.69       13.22      5.46 o 
  -6   5   3      934.23      984.34     24.53 o 
  -5   5   3     7653.95     7338.17     92.22 o 
  -4   5   3     3665.36     3484.63     43.99 o 
  -3   5   3     3147.98     2937.71     35.14 o 
  -2   5   3     7837.35     7850.57     59.64 o 
  -1   5   3    13188.87    13710.25    142.41 o 
   0   5   3    39500.38    42922.19    464.14 o 
   1   5   3    22650.19    25140.31    303.45 o 
   2   5   3     8133.02     8839.32    125.56 o 
   3   5   3     1055.01     1249.38     22.46 o 
   4   5   3      469.11      478.90     20.78 o 
   5   5   3       48.87       72.50      8.42 o 
   6   5   3      919.19      861.52     24.05 o 
   7   5   3      715.87      728.71     23.69 o 
   8   5   3     3076.88     2862.05     73.04 o 
   9   5   3      604.13      613.81     28.12 o 
  10   5   3      878.20      857.38     42.15 o 
  11   5   3      408.48      327.67     32.57 o 
  12   5   3      103.89      174.66     24.81 o 
 -13   6   3      318.13      342.46     58.84 o 
 -12   6   3       14.01       21.09     10.20 o 
 -11   6   3      116.94      157.22     22.61 o 
 -10   6   3     1032.06     1086.58     47.79 o 
  -9   6   3     1131.29     1018.96     43.88 o 
  -8   6   3     3021.93     2816.49     68.57 o 
  -7   6   3     5399.26     5329.97    122.36 o 
  -6   6   3    15540.33    15963.61    411.85 o 
  -5   6   3     9377.00     9429.58    119.45 o 
  -4   6   3     2892.15     2914.02     61.12 o 
  -3   6   3     4291.52     3955.81     58.30 o 
  -2   6   3      362.58      324.17     11.26 o 
  -1   6   3        1.05       12.04      2.57 o 
   0   6   3     4205.89     4357.94     51.88 o 
   1   6   3     4825.27     4538.62     42.11 o 
   2   6   3     3563.63     3697.28     48.69 o 
   3   6   3     4950.73     4954.77     86.58 o 
   4   6   3     1758.35     1947.01     48.13 o 
   5   6   3     3605.89     3705.86     66.14 o 
   6   6   3      839.95      874.30     44.13 o 
   7   6   3      156.49      180.47     13.57 o 
   8   6   3      380.80      418.49     27.59 o 
   9   6   3     1273.13     1136.46     47.00 o 
  10   6   3      925.02      957.99     45.41 o 
  11   6   3     1162.79     1201.56     53.36 o 
  12   6   3      743.86      768.47     48.87 o 
 -12   7   3      587.85      588.41     37.61 o 
 -11   7   3     1772.71     1696.26     63.65 o 
 -10   7   3     1814.74     1658.58     59.97 o 
  -9   7   3     1647.52     1598.56     56.03 o 
  -8   7   3      367.89      372.97     27.06 o 
  -7   7   3      574.74      507.41     28.49 o 
  -6   7   3       29.17       44.24      8.47 o 
  -5   7   3     1403.50     1439.17     37.41 o 
  -4   7   3     3748.07     3599.25     61.14 o 
  -3   7   3    19860.68    20094.78    217.47 o 
  -2   7   3    24000.30    24638.10    184.69 o 
  -1   7   3    13451.76    13593.01     99.78 o 
   0   7   3     3129.82     2932.43     50.69 o 
   1   7   3     4642.67     4772.56     50.67 o 
   2   7   3      319.53      390.23     11.88 o 
   3   7   3       16.80       43.79      5.00 o 
   4   7   3      448.30      443.09     19.15 o 
   5   7   3      843.88      831.76     41.13 o 
   6   7   3      678.36      696.60     26.78 o 
   7   7   3     4507.03     4243.07    133.02 o 
   8   7   3     5013.05     4760.14     92.68 o 
   9   7   3     2353.36     2179.53     92.52 o 
  10   7   3      312.99      354.82     40.09 o 
  11   7   3        3.26       18.76      9.99 o 
  12   7   3       41.08       59.57     12.55 o 
 -12   8   3       83.39      112.69     23.13 o 
 -11   8   3        9.07        9.01      8.57 o 
 -10   8   3      161.83      171.28     24.32 o 
  -9   8   3      879.40      857.29     41.84 o 
  -8   8   3     2038.70     1902.59     58.91 o 
  -7   8   3     2442.72     2375.67     62.20 o 
  -6   8   3     2766.39     2723.31    102.01 o 
  -5   8   3     5113.86     4663.95    186.88 o 
  -4   8   3     7332.10     7078.92     89.21 o 
  -3   8   3     1386.58     1224.48     34.81 o 
  -2   8   3        1.41       12.22      5.66 o 
  -1   8   3     5808.96     6124.78     65.79 o 
   0   8   3     2624.67     2372.21     51.14 o 
   1   8   3     2355.36     2566.09     44.61 o 
   2   8   3     2244.15     2142.77     43.92 o 
   3   8   3     4284.02     4274.57     57.98 o 
   4   8   3     6590.79     6499.72    103.53 o 
   5   8   3     2712.29     2688.20    102.50 o 
   6   8   3      209.84      275.50     19.47 o 
   7   8   3        3.10       13.09      9.73 o 
   8   8   3       15.04       18.28      9.49 o 
   9   8   3      388.48      407.08     33.04 o 
  10   8   3      603.73      582.05     39.20 o 
  11   8   3      829.90      863.84     67.26 o 
 -12   9   3      416.09      465.19     51.24 o 
 -11   9   3      982.29     1042.34     50.79 o 
 -10   9   3     1080.26     1047.97     49.20 o 
  -9   9   3      675.82      698.53     38.52 o 
  -8   9   3      214.90      239.52     26.54 o 
  -7   9   3      120.79      161.25     21.17 o 
  -6   9   3        1.95       16.13      9.75 o 
  -5   9   3      536.83      541.85     27.54 o 
  -4   9   3     4553.79     4027.15    198.13 o 
  -3   9   3     6673.37     6868.30     85.47 o 
  -2   9   3     5424.94     5312.70     69.78 o 
  -1   9   3     6643.18     6640.62    106.26 o 
   0   9   3     3690.17     3908.38     81.20 o 
   1   9   3     1742.04     1599.47     36.85 o 
   2   9   3      574.06      543.82     23.61 o 
   3   9   3      268.61      294.45     16.72 o 
   4   9   3      434.18      469.94     24.12 o 
   5   9   3     3264.35     3257.09     76.53 o 
   6   9   3     3910.61     3858.57     66.93 o 
   7   9   3     2357.99     2278.72     53.90 o 
   8   9   3      828.32      804.22     40.12 o 
   9   9   3     1012.65     1029.78     47.17 o 
  10   9   3      822.85      869.65     44.78 o 
  11   9   3      214.26      235.40     27.31 o 
 -11  10   3       84.98       93.47     16.30 o 
 -10  10   3        2.55       13.86     10.93 o 
  -9  10   3       34.97       56.14     14.46 o 
  -8  10   3      691.21      731.99     38.14 o 
  -7  10   3     1117.53     1009.92     42.84 o 
  -6  10   3      887.83      874.55     41.41 o 
  -5  10   3     1152.63     1082.51     39.73 o 
  -4  10   3       11.40       19.97      8.36 o 
  -3  10   3      471.13      460.01     34.05 o 
  -2  10   3        9.85       13.21      8.89 o 
  -1  10   3       75.54       91.85     17.60 o 
   0  10   3      519.77      515.59     32.22 o 
   1  10   3     3195.03     2944.54    101.81 o 
   2  10   3     9104.88     9202.76    134.96 o 
   3  10   3     3219.04     3255.09     55.44 o 
   4  10   3     2711.31     2757.33     53.58 o 
   5  10   3      687.62      648.19     31.13 o 
   6  10   3      587.33      618.69     27.85 o 
   7  10   3      338.79      339.82     23.06 o 
   8  10   3       10.86       16.90      9.83 o 
   9  10   3        3.48        4.50      9.44 o 
  10  10   3       61.55       87.39     17.16 o 
 -11  11   3       21.82       68.31     17.60 o 
 -10  11   3       59.62       84.11     16.27 o 
  -9  11   3       72.36       92.34     17.74 o 
  -8  11   3      582.05      551.88     34.18 o 
  -7  11   3      688.10      678.93     36.43 o 
  -6  11   3      291.44      327.85     21.96 o 
  -5  11   3      457.01      513.34     37.39 o 
  -4  11   3        1.95       13.24     18.18 o 
  -3  11   3      157.47      219.07     27.58 o 
  -2  11   3        9.37       20.54     10.80 o 
  -1  11   3      863.48      905.91     44.60 o 
   0  11   3     1948.40     1696.27    234.03 o 
   1  11   3       23.14       26.74     12.85 o 
   2  11   3      577.25      547.51     62.48 o 
   3  11   3      236.82      250.49     23.66 o 
   4  11   3     1206.30     1107.95     42.70 o 
   5  11   3      422.75      477.84     31.87 o 
   6  11   3     1293.38     1263.06     46.17 o 
   7  11   3      788.92      901.53     35.71 o 
   8  11   3      296.92      304.80     31.39 o 
   9  11   3      261.81      302.15     31.55 o 
  10  11   3      238.67      291.37     38.20 o 
 -10  12   3        3.76       22.92     17.40 o 
  -9  12   3        7.21       28.62     11.33 o 
  -8  12   3        1.76        4.87     10.16 o 
  -7  12   3       41.15       66.66     29.75 o 
  -6  12   3       64.15       70.41     18.70 o 
  -5  12   3       25.95       32.29     15.06 o 
  -4  12   3      393.02      354.33     33.97 o 
  -3  12   3       97.47      124.57     29.75 o 
  -2  12   3       60.26       78.16     18.43 o 
  -1  12   3       11.03       20.78     11.90 o 
   0  12   3      392.16      362.55     30.29 o 
   1  12   3     2619.23     2436.69     95.20 o 
   2  12   3     1197.26     1179.25    141.48 o 
   3  12   3      192.38      215.83     23.73 o 
   4  12   3      183.25      191.37     23.28 o 
   5  12   3      331.26      329.07     29.75 o 
   6  12   3      368.26      354.48     31.26 o 
   7  12   3      209.25      276.71     28.39 o 
   8  12   3       19.81       28.61     12.52 o 
   9  12   3       22.10       18.05     11.61 o 
  -9  13   3      127.23      173.13     32.06 o 
  -8  13   3       39.09       66.42     17.22 o 
  -7  13   3        2.64       22.18     16.53 o 
  -6  13   3      288.56      269.98     37.14 o 
  -5  13   3      732.90      736.13     49.08 o 
  -4  13   3      203.76      189.21     28.70 o 
  -3  13   3      239.86      263.81     35.37 o 
  -2  13   3      107.99      105.31     22.58 o 
  -1  13   3      337.36      313.81     35.02 o 
   0  13   3      809.55      792.71     46.04 o 
   1  13   3     1253.24     1226.00     57.41 o 
   2  13   3        0.21        6.50      9.85 o 
   3  13   3       46.20       32.23     12.23 o 
   4  13   3        0.38       18.26      9.87 o 
   5  13   3        4.16       39.52     11.07 o 
   6  13   3       58.16       69.36     14.92 o 
   7  13   3      140.31      196.21     23.84 o 
   8  13   3        3.45       34.38     21.82 o 
  -8  14   3      148.14      192.02     31.78 o 
  -7  14   3      164.57      199.44     33.18 o 
  -6  14   3      349.58      437.82     65.45 o 
  -5  14   3      216.66      259.16     36.68 o 
  -4  14   3      298.96      324.00     38.67 o 
  -3  14   3        2.21        1.66     10.51 o 
  -2  14   3       21.44       28.55     14.00 o 
  -1  14   3      122.27      115.17     24.46 o 
   0  14   3      361.30      405.68     40.38 o 
   1  14   3        8.36       21.89     12.39 o 
   2  14   3      479.71      498.27     48.92 o 
   3  14   3      419.10      449.03     29.91 o 
   4  14   3        0.46       13.51     10.09 o 
   5  14   3      167.02      192.14     24.45 o 
   6  14   3       25.09       49.45     12.35 o 
   7  14   3       19.99       27.11     16.53 o 
   8  14   3        0.02        7.27     19.17 o 
  -7  15   3       15.90       17.19     14.45 o 
  -6  15   3       23.69       16.29     13.17 o 
  -5  15   3       34.06       34.91     14.87 o 
  -4  15   3      156.73      172.02     28.72 o 
  -3  15   3      725.33      763.75     51.40 o 
  -2  15   3     1803.76     1747.64     76.20 o 
  -1  15   3      778.51      771.31     50.90 o 
   0  15   3      247.03      250.96     34.73 o 
   1  15   3      187.55      207.49     32.00 o 
   2  15   3      181.26      199.72     31.96 o 
   3  15   3      104.32      103.04     17.77 o 
   4  15   3       34.61       32.98     10.66 o 
   5  15   3      183.18      201.22     24.56 o 
   6  15   3      161.73      134.31     26.11 o 
   7  15   3       84.66      140.16     35.70 o 
  -6  16   3       93.74      146.65     42.31 o 
  -5  16   3      444.84      449.41     47.91 o 
  -4  16   3      584.94      531.85     43.66 o 
  -3  16   3      357.55      415.83     45.28 o 
  -2  16   3       38.12       71.22     20.09 o 
  -1  16   3      199.64      223.60     33.89 o 
   0  16   3      523.99      516.06     42.00 o 
   1  16   3      658.00      675.45     47.90 o 
   2  16   3      187.78      215.33     33.49 o 
   3  16   3      245.24      258.68     28.87 o 
   4  16   3      290.66      306.19     31.40 o 
   5  16   3      590.00      605.59     45.75 o 
   6  16   3      180.54      210.68     32.47 o 
  -5  17   3       90.21      116.05     27.77 o 
  -4  17   3      498.52      551.76     45.28 o 
  -3  17   3      609.81      593.41     46.75 o 
  -2  17   3      692.66      688.59     49.28 o 
  -1  17   3      600.14      588.80     44.81 o 
   0  17   3      635.75      654.33     47.68 o 
   1  17   3      477.84      538.82     44.41 o 
   2  17   3       66.38      106.74     24.30 o 
   3  17   3        0.29       21.45     10.86 o 
   4  17   3       10.95       35.51     20.49 o 
  -2  18   3       63.47       47.16     36.36 o 
  -1  18   3        7.23      -11.22     11.22 o 
   0  18   3      212.35      294.28     38.78 o 
   1  18   3      695.99      708.79     50.72 o 
 -13   0   4      717.99      703.00     49.24 o 
 -12   0   4       71.56      111.57     23.32 o 
 -11   0   4       28.77       36.21     14.93 o 
 -10   0   4      551.02      513.64     38.32 o 
  -9   0   4       99.04       94.76     18.84 o 
  -8   0   4     3578.82     3520.50     88.26 o 
  -7   0   4     2833.89     2519.33     67.08 o 
  -6   0   4    15701.62    16712.34    433.69 o 
  -5   0   4     7985.83     7531.84     96.53 o 
  -4   0   4    37036.30    37817.69    196.34 o 
  -3   0   4    38558.69    37870.21    175.05 o 
  -2   0   4     5075.58     5512.79     55.22 o 
  -1   0   4      184.17      167.96      5.38 o 
   0   0   4     4267.05     5086.55    187.42 o 
   1   0   4     1770.52     1608.49     30.08 o 
   2   0   4     4182.78     4125.74    108.08 o 
   3   0   4     8395.26     8247.91    247.27 o 
   4   0   4    13048.95    11860.66    328.24 o 
   5   0   4    22484.57    22910.32   1192.97 o 
   6   0   4    14555.69    13854.72    550.37 o 
   7   0   4     8245.49     8007.38    212.55 o 
   8   0   4      763.37      765.39     93.88 o 
   9   0   4        0.55        1.32     12.56 o 
  10   0   4       66.33       63.14     18.68 o 
  11   0   4      181.12      176.36     29.19 o 
  12   0   4      418.64      417.19     40.00 o 
 -13   1   4      361.18      409.33     32.77 o 
 -12   1   4     1314.74     1349.47     48.01 o 
 -11   1   4     3223.61     3192.45    176.63 o 
 -10   1   4     4066.11     3851.94    125.00 o 
  -9   1   4     1795.48     1794.71     64.89 o 
  -8   1   4     5884.40     5477.24    183.86 o 
  -7   1   4     4143.27     3994.31    105.35 o 
  -6   1   4     1350.40     1209.36     30.30 o 
  -5   1   4      282.81      296.56     13.93 o 
  -4   1   4      209.21      203.54     10.49 o 
  -3   1   4      825.83      706.69     16.52 o 
  -2   1   4     6598.84     6666.63     61.05 o 
  -1   1   4    42329.42    45553.41    401.92 o 
   0   1   4    41339.42    44416.22    271.19 o 
   1   1   4     3776.62     4530.20    114.33 o 
   2   1   4     1332.36     1487.62     25.77 o 
   3   1   4      323.47      398.39     11.98 o 
   4   1   4     2853.87     2860.08     55.92 o 
   5   1   4       24.36       15.06      4.85 o 
   6   1   4     7374.11     7680.65    139.74 o 
   7   1   4     9829.65     9580.81    285.94 o 
   8   1   4     5822.02     5531.64     78.99 o 
   9   1   4     7157.42     6658.93    220.62 o 
  10   1   4     2132.11     1923.06     53.34 o 
  11   1   4      883.69      891.68     40.17 o 
  12   1   4      391.29      429.65     31.19 o 
 -13   2   4      915.07      954.08     41.28 o 
 -12   2   4      624.41      646.08     40.60 o 
 -11   2   4      298.22      302.40     26.21 o 
 -10   2   4      341.45      350.10     26.50 o 
  -9   2   4     1002.82      947.33     33.94 o 
  -8   2   4      789.89      786.70     28.85 o 
  -7   2   4     1089.30      930.32     29.06 o 
  -6   2   4    15808.73    15953.20    177.82 o 
  -5   2   4    18951.12    18867.96    348.16 o 
  -4   2   4     3938.61     4043.68     92.59 o 
  -3   2   4     1075.27      914.87     19.16 o 
  -2   2   4     7776.08     8224.15     77.51 o 
  -1   2   4    23205.81    25771.08    225.41 o 
   0   2   4     1533.90     1807.03     36.58 o 
   1   2   4     3717.52     3491.42     28.75 o 
   2   2   4    41520.99    45987.71   1297.58 o 
   3   2   4    34198.30    35772.68   1168.44 o 
   4   2   4    12136.69    12562.94    255.24 o 
   5   2   4     3954.38     3750.07     84.07 o 
   6   2   4     3279.07     3176.09     45.22 o 
   7   2   4     3286.24     3027.43    119.97 o 
   8   2   4        1.38       14.22      5.36 o 
   9   2   4      440.81      426.13     27.10 o 
  10   2   4        0.91       13.25      6.91 o 
  11   2   4      354.59      383.80     27.99 o 
  12   2   4      518.13      483.47     28.33 o 
 -13   3   4      391.35      440.68     30.11 o 
 -12   3   4      392.57      406.93     29.02 o 
 -11   3   4     1682.11     1644.48     50.58 o 
 -10   3   4     2727.62     2577.07     59.62 o 
  -9   3   4     2616.55     2463.87     55.27 o 
  -8   3   4     3300.80     3121.95     57.65 o 
  -7   3   4      597.92      482.48     23.19 o 
  -6   3   4      139.01      175.88      9.28 o 
  -5   3   4      158.59      144.00     10.04 o 
  -4   3   4     2784.50     2902.71     49.47 o 
  -3   3   4     4424.37     3915.91     40.20 o 
  -2   3   4      623.20      741.14     53.93 o 
  -1   3   4     4804.06     4881.68     62.03 o 
   0   3   4     2591.62     2900.95    170.96 o 
   1   3   4    16966.15    19023.51    233.98 o 
   2   3   4    23299.31    24409.84    164.05 o 
   3   3   4       75.75       86.69      7.30 o 
   4   3   4    10624.09    11698.59    292.10 o 
   5   3   4    10051.90    10386.71    206.53 o 
   6   3   4     1549.68     1525.30     44.94 o 
   7   3   4     1329.97     1281.51     35.46 o 
   8   3   4      300.33      296.81     17.55 o 
   9   3   4     1412.75     1430.97     43.23 o 
  10   3   4     1983.86     1849.58     52.42 o 
  11   3   4      763.85      782.30     35.13 o 
  12   3   4      335.59      382.53     28.66 o 
 -13   4   4       50.71       73.76     14.92 o 
 -12   4   4      125.91      159.22     18.63 o 
 -11   4   4      170.51      188.41     20.98 o 
 -10   4   4       93.15       80.79     13.64 o 
  -9   4   4      721.63      662.23     34.54 o 
  -8   4   4     2351.66     2181.63     48.83 o 
  -7   4   4     3099.38     2683.55    130.95 o 
  -6   4   4     3357.32     3162.76     67.90 o 
  -5   4   4      548.89      563.69     17.13 o 
  -4   4   4     1097.02     1032.00     20.66 o 
  -3   4   4     3462.32     3289.91     37.64 o 
  -2   4   4     2415.30     2484.47     29.29 o 
  -1   4   4      137.97      146.19      7.75 o 
   0   4   4     5129.55     5720.79     61.83 o 
   1   4   4    13547.53    14473.19    176.93 o 
   2   4   4     1814.21     2168.96     45.11 o 
   3   4   4     2511.82     2428.81     36.09 o 
   4   4   4     6931.63     7160.34    112.93 o 
   5   4   4     8215.49     7999.76    140.39 o 
   6   4   4      341.18      313.99     15.52 o 
   7   4   4       69.88      101.98     11.65 o 
   8   4   4      283.91      280.97     17.19 o 
   9   4   4        6.73       22.06      7.72 o 
  10   4   4        5.32       11.10      7.26 o 
  11   4   4      178.31      258.08     27.48 o 
  12   4   4      185.55      236.23     28.21 o 
 -13   5   4       52.53       73.39     14.54 o 
 -12   5   4      232.99      227.64     28.36 o 
 -11   5   4       51.90       80.33     16.09 o 
 -10   5   4      235.35      231.55     21.42 o 
  -9   5   4      284.28      294.28     21.94 o 
  -8   5   4     1437.00     1337.40     38.40 o 
  -7   5   4      139.06      128.95     14.01 o 
  -6   5   4       11.86       23.28      5.23 o 
  -5   5   4      429.39      345.27     12.10 o 
  -4   5   4      412.11      460.74     16.27 o 
  -3   5   4     1229.77     1155.73     22.68 o 
  -2   5   4     8854.77     9099.14     58.55 o 
  -1   5   4     7253.77     7509.30     57.56 o 
   0   5   4     2359.00     2465.58     28.59 o 
   1   5   4      227.49      269.09      9.33 o 
   2   5   4       24.30       36.00      4.72 o 
   3   5   4     1419.18     1509.23     36.48 o 
   4   5   4     4083.93     4269.44     55.60 o 
   5   5   4      660.32      617.20     19.42 o 
   6   5   4      814.15      746.86     22.62 o 
   7   5   4      394.36      340.29     16.94 o 
   8   5   4      407.07      413.26     19.45 o 
   9   5   4      320.15      316.51     23.04 o 
  10   5   4        4.61       26.95      9.76 o 
  11   5   4       13.76       24.61     11.34 o 
  12   5   4        1.73       10.26     10.26 o 
 -13   6   4        0.05        4.15      9.02 o 
 -12   6   4        0.95       13.04      9.71 o 
 -11   6   4       42.20       64.70     14.00 o 
 -10   6   4       84.78       89.30     17.00 o 
  -9   6   4        8.88       11.69     17.50 o 
  -8   6   4      423.50      414.87     26.70 o 
  -7   6   4      845.19      852.11     28.85 o 
  -6   6   4       32.08       48.20      8.60 o 
  -5   6   4      295.72      242.50     12.05 o 
  -4   6   4     2198.19     2173.56     39.74 o 
  -3   6   4     5345.61     5589.81     50.29 o 
  -2   6   4      820.47      959.27     31.30 o 
  -1   6   4     1286.85     1263.75     21.27 o 
   0   6   4      380.24      483.49     13.19 o 
   1   6   4      180.30      225.63      9.15 o 
   2   6   4       99.13       71.08      6.25 o 
   3   6   4      520.11      559.18     15.90 o 
   4   6   4      786.80      802.82     21.11 o 
   5   6   4       46.58       77.28      8.73 o 
   6   6   4      276.32      265.55     14.88 o 
   7   6   4     1544.67     1425.54     39.46 o 
   8   6   4       42.37       67.90     12.83 o 
   9   6   4      639.81      628.35     35.73 o 
  10   6   4      837.04      796.78     41.37 o 
  11   6   4      167.88      173.44     23.87 o 
  12   6   4        1.34       20.19     10.14 o 
 -12   7   4        1.67        1.11      8.13 o 
 -11   7   4       17.53       50.81     14.11 o 
 -10   7   4      550.00      520.80     33.94 o 
  -9   7   4     1958.90     1798.09     59.51 o 
  -8   7   4       94.35      125.56     18.79 o 
  -7   7   4       58.31       76.00     14.09 o 
  -6   7   4      373.50      353.63     25.65 o 
  -5   7   4      671.42      624.73     37.39 o 
  -4   7   4     2216.79     2103.91     47.02 o 
  -3   7   4       69.20       65.01      6.86 o 
  -2   7   4      370.84      407.63     12.98 o 
  -1   7   4      265.96      224.95     13.17 o 
   0   7   4        9.38       10.57      2.86 o 
   1   7   4        7.84       15.90      3.44 o 
   2   7   4     3418.38     3953.83     68.47 o 
   3   7   4      275.79      287.56     25.78 o 
   4   7   4        7.68       29.04      6.70 o 
   5   7   4      207.78      245.88     18.12 o 
   6   7   4      288.61      263.89     18.81 o 
   7   7   4     1394.11     1424.48     40.78 o 
   8   7   4      264.82      273.01     20.74 o 
   9   7   4        2.22       26.12     11.70 o 
  10   7   4       68.61       89.31     16.92 o 
  11   7   4      155.54      175.20     23.94 o 
 -12   8   4      136.34      136.54     21.27 o 
 -11   8   4       54.92       76.65     15.18 o 
 -10   8   4       20.71       29.43     10.87 o 
  -9   8   4        1.03       14.36     11.57 o 
  -8   8   4      269.34      228.97     25.26 o 
  -7   8   4      625.37      598.22     31.88 o 
  -6   8   4     1640.06     1516.38     69.69 o 
  -5   8   4     1269.11     1238.57     40.23 o 
  -4   8   4     2306.92     2228.65     50.39 o 
  -3   8   4      130.29      118.66     13.39 o 
  -2   8   4     1383.26     1290.81     33.29 o 
  -1   8   4      535.13      519.86     14.52 o 
   0   8   4     4927.80     5185.86     65.43 o 
   1   8   4     3824.63     4009.88     56.91 o 
   2   8   4        4.88       15.97      6.42 o 
   3   8   4       28.90       33.48      6.93 o 
   4   8   4     2283.96     2365.95     46.07 o 
   5   8   4     5563.94     5020.32    189.17 o 
   6   8   4     2337.31     2338.27     50.86 o 
   7   8   4       99.24      122.87     15.70 o 
   8   8   4      357.50      361.04     31.27 o 
   9   8   4      124.03      171.00     23.13 o 
  10   8   4       51.97       74.65     16.05 o 
  11   8   4        1.84      -10.70     27.11 o 
 -12   9   4      589.59      620.47     38.80 o 
 -11   9   4      876.48      898.30     46.95 o 
 -10   9   4      915.52      961.02     46.80 o 
  -9   9   4      511.59      487.27     32.26 o 
  -8   9   4      712.90      661.56     35.96 o 
  -7   9   4     3691.79     3363.96     75.95 o 
  -6   9   4     3600.34     3533.71     99.14 o 
  -5   9   4      155.61      142.59     21.14 o 
  -4   9   4      868.28      866.70     34.75 o 
  -3   9   4     4354.32     4273.47     74.16 o 
  -2   9   4     1032.92     1106.29     32.51 o 
  -1   9   4       96.68       72.78     14.72 o 
   0   9   4     2039.30     2235.98     61.25 o 
   1   9   4     1343.87     1282.68     56.13 o 
   2   9   4      324.22      328.70     16.57 o 
   3   9   4      447.64      389.87     18.88 o 
   4   9   4      366.29      347.69     19.32 o 
   5   9   4        0.82        7.74      6.43 o 
   6   9   4       19.06       37.72      8.74 o 
   7   9   4     1545.83     1458.15     43.63 o 
   8   9   4     2564.42     2391.78     69.10 o 
   9   9   4     1094.04     1103.07     48.85 o 
  10   9   4      660.69      715.26     51.87 o 
  11   9   4       32.03       45.01     15.87 o 
 -11  10   4       25.43       34.49     11.04 o 
 -10  10   4       42.70       96.91     17.43 o 
  -9  10   4      130.58      145.95     21.47 o 
  -8  10   4      211.70      230.18     26.61 o 
  -7  10   4      833.76      792.10     38.35 o 
  -6  10   4     2589.81     2568.65     59.45 o 
  -5  10   4     2972.30     2839.34     64.21 o 
  -4  10   4     3889.14     3612.60    152.64 o 
  -3  10   4      698.85      637.73     37.06 o 
  -2  10   4        8.07        9.56      9.04 o 
  -1  10   4      405.42      372.39     27.74 o 
   0  10   4     1582.72     1465.19     53.07 o 
   1  10   4     2718.97     2612.94     84.62 o 
   2  10   4     3411.71     3172.80     79.27 o 
   3  10   4     8283.90     8357.38    115.35 o 
   4  10   4     3162.26     2995.11     56.35 o 
   5  10   4     1976.86     1954.08     47.52 o 
   6  10   4     2746.60     2440.85     55.50 o 
   7  10   4      707.65      800.37     32.87 o 
   8  10   4      120.34      120.42     32.43 o 
   9  10   4        3.67       45.55     12.16 o 
  10  10   4      128.28      121.46     23.44 o 
 -11  11   4      840.38      910.22     47.74 o 
 -10  11   4     1326.19     1315.08     60.49 o 
  -9  11   4     2181.60     2206.03     71.17 o 
  -8  11   4     1320.31     1284.52     52.03 o 
  -7  11   4     1022.53      908.88     41.76 o 
  -6  11   4       25.48       55.68     13.44 o 
  -5  11   4      235.71      245.93     31.06 o 
  -4  11   4      180.57      208.43     35.70 o 
  -3  11   4      118.80      129.07     21.91 o 
  -2  11   4     1106.64     1148.58     50.68 o 
  -1  11   4     6307.06     5517.75    569.55 o 
   0  11   4     7624.84     7471.56    125.70 o 
   1  11   4     1626.32     1494.38     66.11 o 
   2  11   4      440.78      387.62     30.55 o 
   3  11   4      148.20      170.87     20.52 o 
   4  11   4      114.81      138.62     18.80 o 
   5  11   4      360.84      393.83     22.18 o 
   6  11   4     2386.54     2292.78     70.33 o 
   7  11   4     1040.41     1043.61     38.18 o 
   8  11   4      787.46      747.85     39.81 o 
   9  11   4      355.47      406.01     45.34 o 
  10  11   4      588.06      658.16     48.12 o 
 -10  12   4        3.77       -0.10      8.27 o 
  -9  12   4      247.76      285.10     34.71 o 
  -8  12   4      986.23      941.46    102.47 o 
  -7  12   4     3275.35     3420.30    146.11 o 
  -6  12   4     2079.40     1971.32     77.83 o 
  -5  12   4     1532.80     1424.10     63.75 o 
  -4  12   4      348.40      361.34     33.97 o 
  -3  12   4      892.58      809.47     47.27 o 
  -2  12   4     1231.32     1230.70     62.81 o 
  -1  12   4      279.42      277.28     40.00 o 
   0  12   4      105.71      116.24     21.02 o 
   1  12   4     3622.38     3525.07     95.86 o 
   2  12   4     3813.47     3690.21    113.38 o 
   3  12   4     3708.30     3471.89     77.45 o 
   4  12   4     4001.74     3930.50    140.04 o 
   5  12   4     2905.11     2852.12     88.53 o 
   6  12   4      987.34      888.42     41.31 o 
   7  12   4       37.82       61.38     12.74 o 
   9  12   4        0.46       10.42     10.80 o 
  -9  13   4      716.35      660.61     48.72 o 
  -8  13   4      549.72      546.44     66.77 o 
  -7  13   4      234.06      268.30     37.63 o 
  -6  13   4      100.47       84.19     23.25 o 
  -5  13   4        0.65       18.65     12.83 o 
  -4  13   4      653.97      752.04     47.62 o 
  -3  13   4     2917.61     2581.08     85.31 o 
  -2  13   4     1718.35     1738.17     69.14 o 
  -1  13   4     1598.90     1547.44     64.12 o 
   0  13   4     2049.61     2012.41     72.60 o 
   1  13   4     4199.17     4039.22    164.29 o 
   2  13   4     3068.61     2755.16     86.35 o 
   3  13   4      360.64      381.65     28.43 o 
   4  13   4        9.59       33.10     11.68 o 
   5  13   4      362.84      328.54     30.47 o 
   6  13   4      349.52      350.16     29.30 o 
   7  13   4      557.15      562.28     41.68 o 
   8  13   4      797.76      642.60     69.42 o 
  -8  14   4      186.87      223.73     45.29 o 
  -7  14   4      424.13      447.95     43.11 o 
  -6  14   4     1264.04     1247.86     65.91 o 
  -5  14   4     2159.52     2207.72     85.54 o 
  -4  14   4     2337.75     2312.91     97.51 o 
  -3  14   4     1378.32     1231.92     62.17 o 
  -2  14   4      621.87      605.42     43.62 o 
  -1  14   4        0.86       12.55     12.23 o 
   0  14   4       13.66       19.01     13.53 o 
   1  14   4      113.51      116.30     23.05 o 
   2  14   4      376.27      396.44     40.28 o 
   3  14   4      849.40      821.70     40.82 o 
   4  14   4     1523.70     1607.25     57.68 o 
   5  14   4      907.28      854.23     45.05 o 
   6  14   4      707.53      728.57     71.07 o 
   7  14   4      609.47      630.48     44.62 o 
  -7  15   4       31.74       40.20     14.87 o 
  -6  15   4       28.12       27.50     12.38 o 
  -5  15   4        2.92       25.92     14.59 o 
  -4  15   4      354.28      341.32     41.01 o 
  -3  15   4     1228.80     1273.09     65.58 o 
  -2  15   4     2602.05     2469.95     89.72 o 
  -1  15   4     2012.95     1928.61    127.92 o 
   0  15   4      995.50      936.32     54.89 o 
   1  15   4      600.94      648.41     45.81 o 
   2  15   4      556.91      568.32     42.77 o 
   3  15   4      433.16      444.59     31.83 o 
   4  15   4      274.60      333.86     33.04 o 
   5  15   4      104.04      125.60     24.54 o 
   6  15   4      126.23      134.39     43.63 o 
  -6  16   4      285.57      305.58     39.95 o 
  -5  16   4      319.63      337.34     42.51 o 
  -4  16   4      421.42      426.82     46.28 o 
  -3  16   4      661.46      652.53     48.38 o 
  -2  16   4      566.37      601.50     45.07 o 
  -1  16   4       60.57      113.60     24.46 o 
   0  16   4       37.47       52.61     18.35 o 
   1  16   4       40.80       35.37     20.83 o 
   2  16   4       44.08       55.73     12.61 o 
   3  16   4      140.49      177.63     23.73 o 
   4  16   4      258.61      272.05     36.22 o 
   5  16   4      213.30      279.36     38.55 o 
  -5  17   4      302.05      287.44     37.86 o 
  -4  17   4      220.68      229.87     61.81 o 
  -3  17   4      251.11      265.30     36.17 o 
  -2  17   4      295.74      327.87     41.53 o 
  -1  17   4      180.35      196.49     40.00 o 
   0  17   4      409.17      453.44     43.76 o 
   1  17   4      635.09      651.37     56.19 o 
   2  17   4      343.43      381.70     44.09 o 
   3  17   4       37.44       45.91     15.87 o 
   4  17   4       17.84       24.43     13.32 o 
  -2  18   4       12.19       39.91     15.66 o 
  -1  18   4       51.71       57.96     18.58 o 
   0  18   4       58.74       98.29     21.04 o 
   1  18   4        2.77        6.61     17.19 o 
 -13   1   5      107.28      139.65     33.54 o 
 -12   1   5       44.84       51.34     13.36 o 
 -11   1   5      211.84      218.34     22.66 o 
 -10   1   5      110.80      145.45     18.40 o 
  -9   1   5       82.05      104.14     14.15 o 
  -8   1   5        4.14        2.28      8.98 o 
  -7   1   5       11.50       25.47      6.93 o 
  -6   1   5     1375.04     1261.43     31.64 o 
  -5   1   5       88.96       77.21      9.41 o 
  -4   1   5     1014.69     1039.45     23.12 o 
  -3   1   5    12183.05    12432.65    157.12 o 
  -2   1   5     3280.83     3434.88     25.17 o 
  -1   1   5    78975.19    82942.80   1018.79 o 
   0   1   5     2035.32     2224.20     31.78 o 
   1   1   5      443.50      570.22     10.40 o 
   2   1   5       88.60       82.51      5.71 o 
   3   1   5     6769.96     6608.01    110.82 o 
   4   1   5     3203.38     3300.27     73.85 o 
   5   1   5       36.90       18.05      4.73 o 
   6   1   5       56.51       58.60      8.07 o 
   7   1   5      102.47      122.35     14.09 o 
   8   1   5       33.01       58.38     10.14 o 
   9   1   5      389.33      383.76     23.10 o 
  10   1   5      460.04      483.93     27.96 o 
  11   1   5      195.44      260.29     24.78 o 
  12   1   5      106.08      136.66     17.70 o 
 -13   2   5       69.19      121.24     23.00 o 
 -12   2   5       60.06       82.43     13.82 o 
 -11   2   5       59.72       92.31     14.40 o 
 -10   2   5       48.14       64.36     12.86 o 
  -9   2   5      585.84      576.95     26.65 o 
  -8   2   5     1130.82     1041.15     33.15 o 
  -7   2   5      173.16      162.21     14.82 o 
  -6   2   5       23.00       15.07      5.85 o 
  -5   2   5     6658.64     6246.07     83.69 o 
  -4   2   5    22257.87    23042.84    125.76 o 
  -3   2   5    27351.91    27693.00    375.87 o 
  -2   2   5      122.60      118.67      5.34 o 
  -1   2   5    13100.25    14399.88    117.37 o 
   0   2   5      739.05      822.58     16.22 o 
   1   2   5      696.29      788.70     13.42 o 
   2   2   5      411.32      398.04      8.82 o 
   3   2   5     1514.34     1557.90     24.59 o 
   4   2   5     3341.53     3166.14     38.93 o 
   5   2   5      325.11      292.40     14.89 o 
   6   2   5     1541.56     1447.96     44.22 o 
   7   2   5     2114.51     1993.53     69.51 o 
   8   2   5      105.24       98.30     11.63 o 
   9   2   5       11.50       23.34      8.47 o 
  10   2   5      299.28      349.63     25.49 o 
  11   2   5      281.33      337.10     28.31 o 
  12   2   5      184.52      214.50     36.17 o 
 -13   3   5       27.54       38.15     10.91 o 
 -12   3   5       82.47      100.22     13.86 o 
 -11   3   5      463.53      467.94     26.82 o 
 -10   3   5     1120.44     1056.82     50.67 o 
  -9   3   5     1352.62     1172.05     38.45 o 
  -8   3   5     1646.70     1548.57     40.72 o 
  -7   3   5      231.79      197.92     15.46 o 
  -6   3   5      481.70      492.06     19.66 o 
  -5   3   5        2.17       16.36      3.55 o 
  -4   3   5     3963.33     4014.35     59.57 o 
  -3   3   5     3468.16     3408.30     38.31 o 
  -2   3   5    17400.01    18980.32    188.08 o 
  -1   3   5    48146.37    52514.67    329.24 o 
   0   3   5    37356.42    39048.16    172.71 o 
   1   3   5    38449.80    42149.64    745.58 o 
   2   3   5    11954.75    12617.77    143.38 o 
   3   3   5     2118.59     2160.90     44.06 o 
   4   3   5     6971.68     7868.74    274.05 o 
   5   3   5     1510.20     1378.04     35.60 o 
   6   3   5       11.19       25.04     10.26 o 
   7   3   5       52.35       49.95      8.06 o 
   8   3   5     2322.72     2224.14     68.01 o 
   9   3   5     1299.00     1160.75     39.08 o 
  10   3   5      293.37      331.47     25.93 o 
  11   3   5      298.79      311.43     27.04 o 
  12   3   5      178.44      176.05     20.26 o 
 -13   4   5      496.84      502.82     37.14 o 
 -12   4   5      362.30      407.81     28.21 o 
 -11   4   5      176.33      202.62     21.59 o 
 -10   4   5       90.99      125.53     16.92 o 
  -9   4   5      196.69      239.16     21.41 o 
  -8   4   5     2156.45     2014.48     46.80 o 
  -7   4   5     6728.56     6106.45    313.66 o 
  -6   4   5    17763.86    17318.83    139.22 o 
  -5   4   5     7367.93     7468.13    185.46 o 
  -4   4   5     3265.17     2812.10     34.79 o 
  -3   4   5    10688.46    11118.74     81.11 o 
  -2   4   5    13551.81    13456.60     72.17 o 
  -1   4   5    17808.26    19734.02    119.57 o 
   0   4   5    17280.68    18688.32    147.36 o 
   1   4   5       30.92      101.05     54.31 o 
   2   4   5     5918.26     5770.58     77.13 o 
   3   4   5     5018.98     5003.52     80.94 o 
   4   4   5    16895.09    18552.31    313.65 o 
   5   4   5     4258.59     4408.05     68.40 o 
   6   4   5      907.09      884.68     24.78 o 
   7   4   5        4.47       17.98      5.32 o 
   8   4   5      632.12      643.42     24.21 o 
   9   4   5       46.07       52.10     11.16 o 
  10   4   5       16.95       25.61      8.01 o 
  11   4   5      127.66      167.46     19.02 o 
  12   4   5      303.75      330.32     42.44 o 
 -13   5   5       10.72       34.30     11.87 o 
 -12   5   5       87.20       75.69     15.40 o 
 -11   5   5      822.89      828.28     43.20 o 
 -10   5   5     1223.49     1259.51     41.89 o 
  -9   5   5     4322.04     4084.25     98.86 o 
  -8   5   5     3226.20     3089.33     58.20 o 
  -7   5   5      301.18      253.81     16.56 o 
  -6   5   5      150.77      199.07     14.62 o 
  -5   5   5      465.21      514.29     16.61 o 
  -4   5   5     2582.47     2626.11     42.60 o 
  -3   5   5     7917.29     7924.50     61.45 o 
  -2   5   5    25558.66    27862.27    143.33 o 
  -1   5   5    16595.04    16772.49    109.71 o 
   0   5   5    32421.38    36719.20    402.21 o 
   1   5   5    44338.42    48421.29    440.15 o 
   2   5   5    43132.80    46427.09    538.63 o 
   3   5   5     6068.55     6044.77     66.71 o 
   4   5   5     1164.62     1153.29     25.00 o 
   5   5   5      153.56      144.21     11.82 o 
   6   5   5      183.50      213.04     18.73 o 
   7   5   5      440.44      432.36     18.93 o 
   8   5   5     1551.92     1464.94     36.90 o 
   9   5   5     1768.89     1806.49     58.49 o 
  10   5   5     1036.44      916.34     44.28 o 
  11   5   5     1109.59     1117.97     51.74 o 
  12   5   5      397.50      492.52     49.25 o 
 -13   6   5      304.42      343.08     34.73 o 
 -12   6   5      377.27      447.57     33.88 o 
 -11   6   5      597.85      551.28     35.59 o 
 -10   6   5       75.87       87.54     17.55 o 
  -9   6   5      125.71      129.80     20.20 o 
  -8   6   5     1777.44     1681.82     57.67 o 
  -7   6   5     4008.36     3782.37     60.26 o 
  -6   6   5     7868.46     7745.45    185.28 o 
  -5   6   5    18154.00    18194.78    217.66 o 
  -4   6   5    19490.62    19107.73    179.67 o 
  -3   6   5    16116.40    16792.16     91.77 o 
  -2   6   5    10450.61    10941.47    104.01 o 
  -1   6   5     3301.62     3575.68     38.04 o 
   0   6   5      316.08      408.76     12.99 o 
   1   6   5      222.33      219.57      9.13 o 
   2   6   5     2655.65     2703.66     49.55 o 
   3   6   5    13299.97    14706.29    166.46 o 
   4   6   5    11728.71    11926.49    160.20 o 
   5   6   5     5680.08     5563.73     93.69 o 
   6   6   5     2179.28     2152.46     62.51 o 
   7   6   5     2709.60     2548.19     53.47 o 
   8   6   5     1351.13     1294.40     40.08 o 
   9   6   5      220.49      266.00     28.32 o 
  10   6   5      425.33      381.01     33.92 o 
  11   6   5      815.70      843.61     75.57 o 
 -12   7   5      430.02      511.61     37.19 o 
 -11   7   5     1142.31     1069.15     50.00 o 
 -10   7   5      837.64      839.58     42.54 o 
  -9   7   5     1885.13     1826.33     59.83 o 
  -8   7   5     1326.91     1146.55     44.83 o 
  -7   7   5      424.39      417.26     25.73 o 
  -6   7   5     3318.78     3378.83     54.95 o 
  -5   7   5      284.56      303.96     29.64 o 
  -4   7   5      398.28      406.56     15.64 o 
  -3   7   5    12032.57    12303.42    114.41 o 
  -2   7   5    30206.27    32617.84    146.55 o 
  -1   7   5    29275.70    31191.69    433.93 o 
   0   7   5     7237.97     7639.58     58.18 o 
   1   7   5     5207.88     5380.70     51.36 o 
   2   7   5     4324.59     4156.82     60.81 o 
   3   7   5     3928.11     3993.68     48.36 o 
   4   7   5     2032.15     2016.37     41.45 o 
   5   7   5       10.97       28.67      6.69 o 
   6   7   5      327.79      330.66     19.05 o 
   7   7   5     3826.35     3724.65     66.47 o 
   8   7   5     4605.36     4515.98     80.92 o 
   9   7   5     2865.24     2705.44     74.23 o 
  10   7   5     1814.67     1728.49     62.48 o 
  11   7   5      556.29      554.23     93.55 o 
 -12   8   5      192.44      229.87     28.86 o 
 -11   8   5       65.66      112.48     19.18 o 
 -10   8   5        8.15        5.93     15.43 o 
  -9   8   5       77.56       61.39     14.67 o 
  -8   8   5       25.81       11.10      8.86 o 
  -7   8   5     3134.24     3024.22     70.20 o 
  -6   8   5     4204.65     3656.84    251.29 o 
  -5   8   5     8839.62     8792.78    127.03 o 
  -4   8   5    10496.28    10465.06    108.78 o 
  -3   8   5     7925.26     8210.93     90.23 o 
  -2   8   5     4837.92     4590.44     73.62 o 
  -1   8   5     1614.15     1568.86     38.36 o 
   0   8   5       55.02       90.30      7.18 o 
   1   8   5     2719.43     2708.21     47.83 o 
   2   8   5     3912.42     4011.71    101.31 o 
   3   8   5     2155.13     2107.58     41.84 o 
   4   8   5     2281.13     2246.73     45.54 o 
   5   8   5     7524.65     7388.85     94.35 o 
   6   8   5     5125.50     4952.48     88.46 o 
   7   8   5     4043.59     3936.39    115.94 o 
   8   8   5      238.64      254.63     22.77 o 
   9   8   5        0.84       21.12      9.30 o 
  10   8   5      108.74      168.29     29.44 o 
  11   8   5      102.67      156.36     26.88 o 
 -12   9   5      170.68      204.90     30.22 o 
 -11   9   5      733.40      668.53     40.31 o 
 -10   9   5      981.57     1010.06     47.92 o 
  -9   9   5     1109.62     1069.52     47.80 o 
  -8   9   5     1866.67     1793.60     58.65 o 
  -7   9   5     1134.78     1127.43     44.48 o 
  -6   9   5      406.01      375.81     24.87 o 
  -5   9   5        5.55       14.97      9.40 o 
  -4   9   5       76.43      104.29     14.88 o 
  -3   9   5       49.49       63.72     11.34 o 
  -2   9   5      666.14      641.53     24.41 o 
  -1   9   5     2634.24     2587.91     72.06 o 
   0   9   5     5079.87     4930.56     90.80 o 
   1   9   5     4657.87     4735.42     75.86 o 
   2   9   5     1747.07     1658.93     79.55 o 
   3   9   5      165.66      182.21     15.63 o 
   4   9   5     1123.32     1215.99     34.86 o 
   5   9   5     1307.26     1257.59     37.34 o 
   6   9   5     1180.58     1104.66     36.28 o 
   7   9   5      882.58      887.77     34.33 o 
   8   9   5      920.96      948.49     37.02 o 
   9   9   5      807.06      758.84     50.95 o 
  10   9   5      851.77      931.63     58.17 o 
 -11  10   5      674.58      766.58     43.38 o 
 -10  10   5      102.91      162.93     27.65 o 
  -9  10   5       19.17       56.74     14.41 o 
  -8  10   5     1086.72      968.63     47.55 o 
  -7  10   5      632.35      571.59     32.56 o 
  -6  10   5      724.20      671.34     33.66 o 
  -5  10   5       33.99       35.91     10.31 o 
  -4  10   5      603.54      591.21     28.54 o 
  -3  10   5     2185.05     2061.18     65.58 o 
  -2  10   5      232.48      246.16     26.45 o 
  -1  10   5      637.81      649.94     35.70 o 
   0  10   5       42.66       46.91     12.33 o 
   1  10   5        3.29       16.12     13.88 o 
   2  10   5     1078.13      983.68     36.83 o 
   3  10   5     3114.52     2902.07     53.55 o 
   4  10   5     5085.26     4954.93    134.58 o 
   5  10   5      688.58      681.36     28.24 o 
   6  10   5      863.22      821.22     32.63 o 
   7  10   5      335.81      363.01     23.35 o 
   8  10   5      312.33      356.08     41.60 o 
   9  10   5      527.81      587.06     45.78 o 
  10  10   5       12.28       27.69     14.21 o 
 -11  11   5      235.00      295.85     32.60 o 
 -10  11   5      462.21      524.86     34.88 o 
  -9  11   5      537.14      512.17     33.86 o 
  -8  11   5      554.20      537.57     33.89 o 
  -7  11   5      328.81      355.28     31.54 o 
  -6  11   5      391.64      423.56     27.47 o 
  -5  11   5       10.08       31.31     12.38 o 
  -4  11   5      243.72      249.95     30.21 o 
  -3  11   5        6.76       21.70     11.39 o 
  -2  11   5     1097.82      956.89     46.22 o 
  -1  11   5      254.32      301.27     59.83 o 
   0  11   5       35.16       51.60     14.68 o 
   1  11   5      238.57      263.36     29.35 o 
   2  11   5     1579.70     1398.97     46.52 o 
   3  11   5      118.95      130.17     17.91 o 
   4  11   5      222.75      256.31     24.96 o 
   5  11   5      161.79      205.14     19.82 o 
   6  11   5      229.63      305.03     24.83 o 
   7  11   5       64.32      111.83     18.55 o 
   8  11   5      190.45      216.04     32.56 o 
   9  11   5       74.03       99.84     21.70 o 
 -10  12   5       19.46       46.02     15.64 o 
  -9  12   5        1.44       24.52     10.41 o 
  -8  12   5      101.16       94.45     21.70 o 
  -7  12   5      132.19      148.37     36.36 o 
  -6  12   5       36.92       16.98     13.27 o 
  -5  12   5       16.28       20.93     13.17 o 
  -4  12   5      179.59      189.38     29.35 o 
  -3  12   5       32.86       40.74     14.61 o 
  -2  12   5      601.69      590.30     38.32 o 
  -1  12   5      253.99      233.86     28.99 o 
   0  12   5     1171.72     1001.92     49.70 o 
   1  12   5     1030.52     1021.91     50.53 o 
   2  12   5      206.09      217.78     23.75 o 
   3  12   5       33.95       41.69     12.20 o 
   4  12   5       32.35       56.75     12.06 o 
   5  12   5      156.16      165.29     21.28 o 
   6  12   5      698.24      667.27     45.02 o 
   7  12   5      289.85      306.22     36.59 o 
   9  12   5       44.28       81.15     37.02 o 
  -9  13   5       47.78       67.04     18.11 o 
  -8  13   5       95.39      141.38     30.08 o 
  -7  13   5      126.16      173.95     31.06 o 
  -6  13   5      162.73      172.47     30.40 o 
  -5  13   5       19.30       24.14     14.00 o 
  -4  13   5       34.08       30.81     14.94 o 
  -3  13   5        5.46       15.81     12.71 o 
  -2  13   5      636.47      610.28     40.94 o 
  -1  13   5      105.78      112.67     22.44 o 
   0  13   5       83.75      114.08     23.14 o 
   1  13   5      439.74      479.52     36.59 o 
   2  13   5     1200.59     1300.29     48.94 o 
   3  13   5      955.91      883.56     56.02 o 
   4  13   5       11.47       12.99      7.88 o 
   5  13   5      393.05      430.38     35.91 o 
   6  13   5        4.28       27.20     11.28 o 
   7  13   5       18.92       30.81     11.19 o 
   8  13   5      125.11      270.39     54.21 o 
  -8  14   5      126.30      165.44     29.21 o 
  -7  14   5      335.20      340.19     42.04 o 
  -6  14   5      377.57      369.27     74.04 o 
  -5  14   5      665.12      678.93     48.61 o 
  -4  14   5      422.80      410.27     44.96 o 
  -3  14   5      331.45      338.66     39.53 o 
  -2  14   5      813.24      788.56     49.28 o 
  -1  14   5      124.47      170.71     28.00 o 
   0  14   5      249.72      252.26     33.70 o 
   1  14   5      350.79      341.69     38.46 o 
   2  14   5       11.93       12.51      7.88 o 
   3  14   5      386.84      393.58     31.81 o 
   4  14   5      324.16      349.93     41.13 o 
   5  14   5      108.60      162.15     26.85 o 
   6  14   5        7.20        8.75      9.68 o 
   7  14   5        0.48       28.85     12.38 o 
  -7  15   5      129.98      188.49     30.74 o 
  -6  15   5       20.36       49.69     17.30 o 
  -5  15   5       93.51      122.61     25.60 o 
  -4  15   5      286.14      292.85     39.26 o 
  -3  15   5      120.47      183.31     29.66 o 
  -2  15   5      364.10      406.32     43.48 o 
  -1  15   5      874.44      849.90     91.23 o 
   0  15   5     1105.54     1083.77     76.69 o 
   1  15   5      584.19      648.95     45.43 o 
   2  15   5       11.65       29.71     13.39 o 
   3  15   5       50.41       44.92     16.27 o 
   4  15   5       35.45       43.44     12.69 o 
   5  15   5      218.36      248.18     38.01 o 
   6  15   5        3.82       12.90     14.21 o 
  -6  16   5      267.77      317.68     41.35 o 
  -5  16   5      851.20      780.74     53.49 o 
  -4  16   5      846.13      803.81     53.52 o 
  -3  16   5      874.37      890.61     56.09 o 
  -2  16   5      217.25      185.68     32.00 o 
  -1  16   5        2.87       15.62     14.88 o 
   0  16   5        0.12       28.47     13.46 o 
   1  16   5      207.22      217.05     33.30 o 
   2  16   5      154.74      117.13     23.72 o 
   3  16   5       69.63       83.90     21.27 o 
   4  16   5      109.19      161.18     39.67 o 
   5  16   5      476.56      562.63     60.16 o 
  -5  17   5       75.64      113.02     22.68 o 
  -4  17   5        3.20        6.66     10.45 o 
  -3  17   5      295.39      331.90     41.41 o 
  -2  17   5      663.27      697.26     50.21 o 
  -1  17   5      387.10      419.10     45.81 o 
   0  17   5      225.09      226.10     46.94 o 
   1  17   5      567.77      564.87     45.81 o 
   2  17   5      564.99      602.77     54.21 o 
   3  17   5      429.13      462.51     50.24 o 
  -1  18   5       53.85       50.91     18.51 o 
   0  18   5        1.78       20.49     15.21 o 
 -13   0   6     1573.11     1576.92    248.25 o 
 -12   0   6     1207.49     1150.64     72.39 o 
 -11   0   6     1133.40     1091.80     57.94 o 
 -10   0   6        7.04       14.79      9.98 o 
  -9   0   6        1.25        2.31      7.01 o 
  -8   0   6     2307.93     2271.67     68.94 o 
  -7   0   6      156.83      156.51     21.49 o 
  -6   0   6     9793.22     9347.57    119.91 o 
  -5   0   6    15344.08    15642.14    199.99 o 
  -4   0   6    27212.20    26587.54    167.51 o 
  -3   0   6    11933.98    12407.67    101.39 o 
  -2   0   6    14747.00    16668.31    164.31 o 
  -1   0   6    29391.12    31490.99    451.73 o 
   0   0   6     2493.18     2412.69     40.89 o 
   1   0   6     1611.50     1792.57     48.84 o 
   2   0   6    10260.38    10602.97    167.53 o 
   3   0   6    20061.36    20403.09    617.97 o 
   4   0   6     3520.37     3215.13     69.69 o 
   5   0   6    13031.47    12637.61    536.16 o 
   6   0   6    15630.09    15946.92    720.94 o 
   7   0   6    10877.66    10702.87    623.76 o 
   8   0   6     5683.02     5593.33    126.93 o 
   9   0   6     2044.83     2010.59     87.27 o 
  10   0   6        1.65        4.85     10.45 o 
  11   0   6        0.10       34.55     12.33 o 
  12   0   6      210.00      206.29     31.96 o 
 -13   1   6       34.60       62.65     12.35 o 
 -12   1   6      944.93      987.67     43.42 o 
 -11   1   6     2620.10     2570.30     63.13 o 
 -10   1   6     2881.74     2876.36     71.28 o 
  -9   1   6     2304.76     2131.52     50.64 o 
  -8   1   6     5767.06     5365.67    173.26 o 
  -7   1   6     6798.70     6529.00     88.91 o 
  -6   1   6    19893.29    19695.71    123.26 o 
  -5   1   6     6813.07     7026.21    116.99 o 
  -4   1   6      993.59      993.11     21.28 o 
  -3   1   6      388.44      376.84      9.25 o 
  -2   1   6    13308.14    13388.54    126.53 o 
  -1   1   6      325.42      400.47     10.03 o 
   0   1   6     7713.58     7699.05     94.17 o 
   1   1   6    18693.67    19462.36    263.71 o 
   2   1   6     5814.05     5314.53     50.14 o 
   3   1   6     6031.59     5892.33     77.20 o 
   4   1   6     2848.82     2643.73     66.63 o 
   5   1   6      312.66      286.80     15.48 o 
   6   1   6       16.22       19.58      5.63 o 
   7   1   6     1500.84     1471.08     58.88 o 
   8   1   6     4858.72     4672.41    171.09 o 
   9   1   6     3418.54     3201.82     91.51 o 
  10   1   6     2516.21     2462.86     70.52 o 
  11   1   6     1249.91     1176.16     44.10 o 
  12   1   6     1143.01     1187.20     46.24 o 
 -13   2   6      706.87      748.64     36.65 o 
 -12   2   6      721.08      671.14     33.73 o 
 -11   2   6     2330.36     2254.78    116.99 o 
 -10   2   6     1641.48     1588.24     47.31 o 
  -9   2   6      256.60      245.44     20.92 o 
  -8   2   6     1002.70      894.15     30.82 o 
  -7   2   6     3948.79     3768.90    112.22 o 
  -6   2   6     8828.74     9165.28     95.52 o 
  -5   2   6      552.55      519.21     18.47 o 
  -4   2   6     2193.56     1979.32     32.47 o 
  -3   2   6     4650.91     4389.36     46.27 o 
  -2   2   6    22496.06    23240.06    228.55 o 
  -1   2   6    39813.91    43187.28    329.19 o 
   0   2   6     7825.06     8284.19    111.88 o 
   1   2   6     3533.25     4033.68     69.77 o 
   2   2   6     2609.31     2475.51     72.69 o 
   3   2   6    13425.85    15109.27    428.16 o 
   4   2   6    11736.95    11694.90    222.12 o 
   5   2   6    15660.90    15654.76    278.09 o 
   6   2   6    12141.17    11829.32    358.13 o 
   7   2   6     3659.92     3551.36     78.66 o 
   8   2   6      864.45      906.19     28.70 o 
   9   2   6     2050.76     1949.51     51.51 o 
  10   2   6      442.92      479.38     26.79 o 
  11   2   6        5.41       18.43      8.25 o 
  12   2   6      257.85      319.78     28.33 o 
 -13   3   6       14.17       39.44     10.11 o 
 -12   3   6      115.54      113.25     16.18 o 
 -11   3   6      150.96      174.89     20.08 o 
 -10   3   6     2840.67     2429.16     58.47 o 
  -9   3   6     7773.66     7872.75    172.43 o 
  -8   3   6     6187.72     5901.04     79.57 o 
  -7   3   6     1549.87     1425.90     42.41 o 
  -6   3   6      404.80      396.16     21.32 o 
  -5   3   6      449.60      415.20     11.87 o 
  -4   3   6      640.22      636.88     24.15 o 
  -3   3   6     1067.10      802.66     19.03 o 
  -2   3   6      686.64      574.65     17.89 o 
  -1   3   6    27959.96    30404.32     93.83 o 
   0   3   6    12485.92    12953.82     58.43 o 
   1   3   6    15286.42    16540.34    391.25 o 
   2   3   6    11092.65    11605.93    104.80 o 
   3   3   6     7650.76     7682.83    124.10 o 
   4   3   6     2882.84     2979.88    102.25 o 
   5   3   6       49.96       62.92      9.11 o 
   6   3   6      183.15      218.02     14.19 o 
   7   3   6     3922.28     3661.25     54.64 o 
   8   3   6      760.41      739.20     26.03 o 
   9   3   6      934.40      879.58     35.21 o 
  10   3   6      991.77      972.58     38.49 o 
  11   3   6     2027.49     2013.87     72.62 o 
  12   3   6      943.95     1026.45     58.69 o 
 -13   4   6      358.66      416.77     39.03 o 
 -12   4   6      872.23      879.75     38.39 o 
 -11   4   6      805.53      750.16     34.20 o 
 -10   4   6        3.06        8.51      7.74 o 
  -9   4   6        2.50       18.05     13.65 o 
  -8   4   6      192.59      168.55     17.13 o 
  -7   4   6       52.45       64.16     12.17 o 
  -6   4   6     1342.22     1250.04     44.41 o 
  -5   4   6     8908.37     8903.69    116.27 o 
  -4   4   6    10573.95    10811.17    102.14 o 
  -3   4   6     1779.91     1861.13     30.25 o 
  -2   4   6      111.31      199.55      8.97 o 
  -1   4   6     6397.98     6864.14     76.61 o 
   0   4   6     4864.16     4847.62     37.91 o 
   1   4   6     2514.79     2573.26     44.41 o 
   2   4   6     3803.81     3833.49     71.17 o 
   3   4   6     3353.82     3418.96     43.47 o 
   4   4   6     2775.95     2805.33     53.66 o 
   5   4   6     2916.57     3151.45    101.55 o 
   6   4   6     1214.01     1241.17     29.92 o 
   7   4   6     2504.41     2322.49     86.94 o 
   8   4   6      216.55      228.63     17.94 o 
   9   4   6      389.51      401.18     25.46 o 
  10   4   6        2.21       18.83     14.41 o 
  11   4   6       28.12       49.82     11.19 o 
  12   4   6       17.05       33.90     15.24 o 
 -13   5   6       13.86       31.12     12.79 o 
 -12   5   6       89.23      100.05     17.75 o 
 -11   5   6        1.16       13.03      8.86 o 
 -10   5   6       35.02       48.20     10.60 o 
  -9   5   6       11.23       16.91      7.27 o 
  -8   5   6      868.91      786.62     29.63 o 
  -7   5   6     1208.43     1159.49     33.11 o 
  -6   5   6      570.33      481.48     20.09 o 
  -5   5   6      368.09      369.78     14.20 o 
  -4   5   6      163.69      209.76     11.83 o 
  -3   5   6     1669.36     1652.30     28.77 o 
  -2   5   6     6832.62     7286.46     56.81 o 
  -1   5   6     1343.41     1449.55     24.32 o 
   0   5   6     1529.60     1644.40     23.79 o 
   1   5   6     7085.25     7689.57     60.60 o 
   2   5   6     3772.08     3943.45     40.40 o 
   3   5   6     1285.44     1297.85     25.12 o 
   4   5   6      717.11      724.43     25.04 o 
   5   5   6      125.94      159.86     19.46 o 
   6   5   6      683.29      734.73     23.08 o 
   7   5   6      707.40      692.49     24.07 o 
   8   5   6      342.86      336.32     18.77 o 
   9   5   6     1627.99     1585.45     59.16 o 
  10   5   6      398.77      409.40     30.73 o 
  11   5   6       25.16       36.40     14.72 o 
 -13   6   6        0.21       16.02     12.12 o 
 -12   6   6       12.17       19.57      9.24 o 
 -11   6   6        2.55       19.45     11.31 o 
 -10   6   6      150.26      146.46     21.47 o 
  -9   6   6      177.02      185.78     23.50 o 
  -8   6   6        2.91       16.75      6.84 o 
  -7   6   6      536.06      429.82     20.54 o 
  -6   6   6      138.56      131.65     12.35 o 
  -5   6   6      153.74      191.24     11.41 o 
  -4   6   6     1501.46     1351.34     39.03 o 
  -3   6   6     4161.79     4339.03     47.81 o 
  -2   6   6      589.31      609.94     17.19 o 
  -1   6   6     1036.05     1088.79     21.99 o 
   0   6   6     1467.38     1544.18     31.65 o 
   1   6   6       56.58       44.52      5.37 o 
   2   6   6      458.67      436.72     13.96 o 
   3   6   6     7424.96     7876.93     98.95 o 
   4   6   6      353.35      327.47     14.14 o 
   5   6   6       43.85       64.82     10.91 o 
   6   6   6      386.41      393.85     17.63 o 
   7   6   6       33.65       32.40      9.64 o 
   8   6   6       81.62      109.95     14.30 o 
   9   6   6        0.27        6.59      8.85 o 
  10   6   6        7.78       23.55     13.53 o 
  11   6   6        7.48       -3.05     17.19 o 
 -12   7   6       42.92       64.71     21.33 o 
 -11   7   6       97.76       95.67     21.08 o 
 -10   7   6      280.45      287.76     30.66 o 
  -9   7   6       11.28       28.21     11.36 o 
  -8   7   6        6.29        7.22      8.52 o 
  -7   7   6     1781.85     1597.59     49.75 o 
  -6   7   6      565.20      598.51     33.55 o 
  -5   7   6      757.62      714.83     29.07 o 
  -4   7   6      442.38      470.83     17.15 o 
  -3   7   6        4.69       36.84      6.25 o 
  -2   7   6     1315.91     1311.43     25.48 o 
  -1   7   6     1899.03     1881.98     35.53 o 
   0   7   6      536.18      643.17     17.62 o 
   1   7   6      118.36      109.02      8.27 o 
   2   7   6      106.14      168.02     13.12 o 
   3   7   6      238.36      243.83     11.94 o 
   4   7   6       99.02       98.97     11.93 o 
   5   7   6        0.27       13.18      5.98 o 
   6   7   6      154.45      190.76     18.01 o 
   7   7   6      146.60      125.60     15.51 o 
   8   7   6      154.85      232.61     21.44 o 
   9   7   6      102.10      133.13     25.47 o 
  10   7   6      464.30      565.28     45.32 o 
  11   7   6       39.78       71.56     48.59 o 
 -12   8   6      121.87      138.55     21.50 o 
 -11   8   6      106.51      119.66     18.67 o 
 -10   8   6       88.19       59.58     18.25 o 
  -9   8   6      275.00      275.31     28.95 o 
  -8   8   6     1031.51     1002.15     43.00 o 
  -7   8   6      103.85      137.48     18.63 o 
  -6   8   6       15.85       27.45      7.45 o 
  -5   8   6      442.40      376.27     22.97 o 
  -4   8   6      772.60      797.73     30.12 o 
  -3   8   6      755.56      817.17     35.08 o 
  -2   8   6      273.63      341.09     23.38 o 
  -1   8   6       18.54       42.55      6.01 o 
   0   8   6      333.59      334.22     13.05 o 
   1   8   6      906.41      922.15     25.52 o 
   2   8   6     1083.76      999.10     29.77 o 
   3   8   6        3.02       12.44      5.06 o 
   4   8   6     1040.34      982.72     34.56 o 
   5   8   6     1335.86     1374.50     38.33 o 
   6   8   6     2180.19     2177.93     50.29 o 
   7   8   6     1081.52     1115.36     38.01 o 
   8   8   6      833.84      837.33     40.17 o 
   9   8   6       42.48       71.07     20.10 o 
  10   8   6       18.95       52.89     16.36 o 
  11   8   6        9.84       19.78     11.91 o 
 -12   9   6       84.30      118.94     18.56 o 
 -11   9   6      258.21      309.77     32.57 o 
 -10   9   6      718.94      729.90     44.09 o 
  -9   9   6      748.83      735.41     39.62 o 
  -8   9   6      619.63      599.67     34.35 o 
  -7   9   6     2510.51     2403.49     64.67 o 
  -6   9   6     2170.12     2045.08     56.23 o 
  -5   9   6     3028.21     3084.59     64.99 o 
  -4   9   6     3362.54     3272.90    148.09 o 
  -3   9   6       17.84       55.44     14.94 o 
  -2   9   6      911.71      811.73     27.93 o 
  -1   9   6     4053.74     3936.29     81.51 o 
   0   9   6     3210.82     3257.72     73.41 o 
   1   9   6        6.90       17.01      5.08 o 
   2   9   6      283.32      304.95     16.51 o 
   3   9   6     2498.57     2401.15     54.20 o 
   4   9   6     1333.23     1383.92     37.71 o 
   5   9   6     1773.81     1667.93     57.33 o 
   6   9   6      200.19      198.82     19.20 o 
   7   9   6     1561.83     1477.55     44.67 o 
   8   9   6     1238.39     1241.84     72.86 o 
   9   9   6      795.89      826.80     70.08 o 
  10   9   6      442.48      429.98    102.47 o 
 -11  10   6      432.23      479.07     36.01 o 
 -10  10   6      610.46      598.51     42.49 o 
  -9  10   6      273.08      282.93     30.39 o 
  -8  10   6        1.72       24.53     11.72 o 
  -7  10   6        3.74       27.73     13.41 o 
  -6  10   6      315.17      321.21     25.63 o 
  -5  10   6     2004.68     1924.03     53.15 o 
  -4  10   6     1860.44     1704.65     47.56 o 
  -3  10   6     1921.09     1914.90     63.39 o 
  -2  10   6     2679.37     2545.07     70.89 o 
  -1  10   6     1254.39     1138.59     46.77 o 
   0  10   6      805.48      797.81     38.86 o 
   1  10   6       13.28       17.51      6.90 o 
   2  10   6      181.77      204.26     20.29 o 
   3  10   6     2405.88     2288.86     48.05 o 
   4  10   6     3832.36     3852.56     97.52 o 
   5  10   6     2300.96     2228.68     51.59 o 
   6  10   6     3953.37     3937.55     71.74 o 
   7  10   6      845.93      900.56     41.79 o 
   8  10   6      306.84      373.05     30.58 o 
   9  10   6      142.86      220.90     33.50 o 
  10  10   6      109.97      147.88     29.42 o 
 -11  11   6      778.90      807.25     45.27 o 
 -10  11   6     1445.87     1459.08     59.64 o 
  -9  11   6     1392.10     1295.25     62.21 o 
  -8  11   6     1933.23     1881.11     68.35 o 
  -7  11   6     2824.07     2606.43     70.73 o 
  -6  11   6     1999.27     2038.76     59.66 o 
  -5  11   6       41.99       87.60     19.40 o 
  -4  11   6      244.39      223.42     28.94 o 
  -3  11   6       71.37       54.33     15.53 o 
  -2  11   6        9.92       24.37     11.45 o 
  -1  11   6     1004.05     1009.39     46.69 o 
   0  11   6     9760.59     9437.93    186.43 o 
   1  11   6     9585.08     9781.30    120.45 o 
   2  11   6     8062.24     7894.10    109.82 o 
   3  11   6     1656.34     1560.61     49.55 o 
   4  11   6       56.44       75.14     14.20 o 
   5  11   6       91.16      105.99     14.61 o 
   6  11   6       25.58       50.06     11.11 o 
   7  11   6      327.57      383.75     34.57 o 
   8  11   6      622.10      612.58     53.22 o 
   9  11   6     1055.83     1224.38     66.84 o 
 -10  12   6      377.23      360.63     35.68 o 
  -9  12   6       42.34       86.97     19.15 o 
  -8  12   6       16.00       41.62     15.04 o 
  -7  12   6      678.21      705.11     47.83 o 
  -6  12   6     1740.95     1623.49     70.79 o 
  -5  12   6     2044.49     1970.41     75.44 o 
  -4  12   6     2697.82     2703.98    116.69 o 
  -3  12   6     3161.02     2959.51     86.86 o 
  -2  12   6     1509.72     1494.69     78.01 o 
  -1  12   6     1794.93     1709.66     64.59 o 
   0  12   6     2512.87     2438.00    143.79 o 
   1  12   6       19.82       35.45     10.29 o 
   2  12   6      632.13      638.58     32.97 o 
   3  12   6     3179.19     3155.39     73.86 o 
   4  12   6     2553.29     2453.03     66.39 o 
   5  12   6     1284.31     1271.43     62.34 o 
   6  12   6      942.62      925.64     53.52 o 
   7  12   6     1094.83     1112.15     59.57 o 
   8  12   6     1159.11     1122.57     91.89 o 
   9  12   6      329.52      450.88     55.53 o 
  -9  13   6     1102.00     1100.47     63.49 o 
  -8  13   6     1188.20     1074.70     61.31 o 
  -7  13   6     1440.92     1359.11     69.42 o 
  -6  13   6      654.60      687.23     48.15 o 
  -5  13   6      431.13      397.50     41.74 o 
  -4  13   6       19.10       39.11     14.47 o 
  -3  13   6      707.74      638.91     42.73 o 
  -2  13   6     1599.94     1465.07     62.98 o 
  -1  13   6     3242.66     3171.25    124.29 o 
   0  13   6     2891.75     2839.84     85.94 o 
   1  13   6     3741.00     3511.69    128.59 o 
   2  13   6     1419.46     1411.92     50.88 o 
   3  13   6     1664.04     1586.06     69.65 o 
   4  13   6     2335.82     2155.74     82.27 o 
   5  13   6      370.71      351.42     40.42 o 
   6  13   6        3.94        5.66      8.26 o 
   7  13   6      145.87      129.06     24.38 o 
   8  13   6      232.68      232.71     51.57 o 
  -8  14   6       42.16       18.04     13.88 o 
  -7  14   6      430.68      395.23     45.11 o 
  -6  14   6      741.20      759.07     55.86 o 
  -5  14   6      967.76      952.51     56.32 o 
  -4  14   6     3102.25     2920.81     96.00 o 
  -3  14   6     3990.12     4059.29    111.02 o 
  -2  14   6     3119.41     3014.17    132.55 o 
  -1  14   6      343.14      371.50     36.61 o 
   0  14   6       83.71      134.23     30.74 o 
   1  14   6        4.77        3.24      8.24 o 
   2  14   6       21.34       26.72     11.86 o 
   3  14   6        2.63       13.15     10.11 o 
   4  14   6      293.32      325.82     41.65 o 
   5  14   6      931.37      881.89     53.99 o 
   6  14   6     1589.70     1635.99     76.30 o 
   7  14   6     1166.65     1187.71     64.93 o 
  -7  15   6      260.38      295.25     40.13 o 
  -6  15   6      396.74      465.41     48.98 o 
  -5  15   6      104.91      125.87     48.26 o 
  -4  15   6       94.81       91.46     21.84 o 
  -3  15   6      191.17      196.83     32.02 o 
  -2  15   6      811.56      754.99     49.75 o 
  -1  15   6     1285.34     1166.42     60.51 o 
   0  15   6     1025.02      936.49     54.40 o 
   1  15   6      764.53      739.79     50.21 o 
   2  15   6     1308.51     1199.40     64.47 o 
   3  15   6      925.34      929.34     56.07 o 
   4  15   6      549.02      595.53     45.10 o 
   5  15   6      147.56      209.35     32.49 o 
   6  15   6       17.79       34.41     14.59 o 
  -6  16   6      418.08      493.23     45.93 o 
  -5  16   6      926.64     1075.94     63.34 o 
  -4  16   6      924.64      881.12     56.56 o 
  -3  16   6      696.11      683.34     82.97 o 
  -2  16   6      638.75      671.00     59.83 o 
  -1  16   6      261.32      278.63     36.68 o 
   0  16   6      175.35      253.87     50.91 o 
   1  16   6       79.48       94.99     20.79 o 
   2  16   6       22.43       34.94     14.11 o 
   3  16   6      371.73      445.31     42.25 o 
   4  16   6      428.05      467.14     44.41 o 
   5  16   6      419.44      448.31     57.85 o 
  -4  17   6       30.68       58.17     16.94 o 
  -3  17   6       62.33       71.32     17.60 o 
  -2  17   6       57.88       99.83     26.44 o 
  -1  17   6       41.64       31.07     23.14 o 
   0  17   6      366.76      404.60     67.43 o 
   1  17   6      934.25      953.81     90.24 o 
   2  17   6      691.15      765.82     81.32 o 
   3  17   6      225.75      273.60     37.36 o 
 -13   1   7       36.05      144.92     24.98 o 
 -12   1   7      124.47      168.17     20.71 o 
 -11   1   7       74.74      112.08     21.42 o 
 -10   1   7      252.72      305.52     23.33 o 
  -9   1   7      226.53      261.22     21.47 o 
  -8   1   7       78.18      102.77     17.96 o 
  -7   1   7      324.71      266.57     24.95 o 
  -6   1   7      129.18      144.66     13.76 o 
  -5   1   7      445.76      406.77     17.14 o 
  -4   1   7      151.47      127.37      7.04 o 
  -3   1   7      423.35      436.58     10.52 o 
  -2   1   7     1770.83     1932.76     23.06 o 
  -1   1   7    36030.61    40069.10    390.67 o 
   0   1   7        9.42        9.71      1.99 o 
   1   1   7       17.87       28.01      3.21 o 
   2   1   7       79.76      109.01      6.64 o 
   3   1   7     1275.72     1373.90     24.03 o 
   4   1   7     3886.69     3790.75     92.68 o 
   5   1   7     3498.58     3314.96     83.22 o 
   6   1   7      453.04      394.12     23.48 o 
   7   1   7      415.81      390.58     20.50 o 
   8   1   7     1524.03     1445.08     41.95 o 
   9   1   7       18.66       37.08     12.80 o 
  10   1   7       33.51       47.13     10.86 o 
  11   1   7        1.61       10.64      8.30 o 
  12   1   7       91.29       93.03     18.12 o 
 -13   2   7      397.67      453.27     31.69 o 
 -12   2   7      186.03      219.95     22.95 o 
 -11   2   7      115.08      151.18     18.02 o 
 -10   2   7      720.04      680.65     64.13 o 
  -9   2   7      316.64      352.38     22.71 o 
  -8   2   7      139.04      126.05     16.79 o 
  -7   2   7      199.02      210.70     17.35 o 
  -6   2   7     1167.57      993.59     28.32 o 
  -5   2   7     4697.80     4851.16     66.80 o 
  -4   2   7     2279.88     2168.93     37.28 o 
  -3   2   7     2633.80     2733.40     63.18 o 
  -2   2   7     4454.44     4536.81     65.74 o 
  -1   2   7     7526.42     7703.65     57.48 o 
   0   2   7     2855.91     3065.30     53.53 o 
   1   2   7      919.08      961.88     18.48 o 
   2   2   7      527.12      533.37     13.35 o 
   3   2   7      453.76      393.47     14.36 o 
   4   2   7      182.52      175.52     10.71 o 
   5   2   7     2954.20     2848.96     50.14 o 
   6   2   7     1871.27     1718.76     35.21 o 
   7   2   7     1404.77     1236.98     38.48 o 
   8   2   7      506.15      516.29     22.10 o 
   9   2   7      718.39      689.40     30.94 o 
  10   2   7       81.56       97.40     14.12 o 
  11   2   7       25.06       42.71     10.56 o 
  12   2   7        0.74       24.73     11.82 o 
 -13   3   7      153.02      210.86     22.64 o 
 -12   3   7       54.72       93.84     14.12 o 
 -11   3   7       56.20       68.73     11.94 o 
 -10   3   7      601.88      560.95     35.02 o 
  -9   3   7      806.15      740.13     30.68 o 
  -8   3   7     1648.51     1580.75     64.03 o 
  -7   3   7       90.68       91.82     12.15 o 
  -6   3   7      474.99      432.04     19.02 o 
  -5   3   7      147.70      124.69     11.35 o 
  -4   3   7      209.22      167.44      9.31 o 
  -3   3   7     3216.65     3079.19     34.22 o 
  -2   3   7     6718.52     7212.40     47.73 o 
  -1   3   7     4118.34     4602.90     35.35 o 
   0   3   7     1897.80     1923.25     21.32 o 
   1   3   7     8059.44     8253.44     54.77 o 
   2   3   7    21828.33    22372.52    323.93 o 
   3   3   7     4293.93     3937.98    121.09 o 
   4   3   7    11645.01    12516.73    468.65 o 
   5   3   7      448.75      417.11     16.36 o 
   6   3   7      881.37      841.81     24.76 o 
   7   3   7      284.74      302.14     16.56 o 
   8   3   7       99.33       99.48     11.85 o 
   9   3   7      151.31      162.66     16.30 o 
  10   3   7      407.26      455.55     27.11 o 
  11   3   7      476.80      507.78     32.62 o 
  12   3   7      319.08      374.18     35.90 o 
 -13   4   7      400.98      401.68     37.74 o 
 -12   4   7     1192.83     1279.73     75.96 o 
 -11   4   7     2421.98     2520.55    100.10 o 
 -10   4   7      949.26      912.59     62.31 o 
  -9   4   7     1276.60     1180.83     55.85 o 
  -8   4   7      268.30      262.88     20.12 o 
  -7   4   7      990.37      927.74     29.68 o 
  -6   4   7     1540.85     1534.71     44.10 o 
  -5   4   7      130.09      123.16     10.15 o 
  -4   4   7     3744.11     3751.85     42.16 o 
  -3   4   7    10360.29    10307.87    140.37 o 
  -2   4   7     5754.42     6172.27     46.66 o 
  -1   4   7     5087.72     5008.29     40.08 o 
   0   4   7    13123.77    14508.94     96.83 o 
   1   4   7     8559.73     9301.39     56.42 o 
   2   4   7       79.80       97.62      7.83 o 
   3   4   7     2755.22     2660.03     35.58 o 
   4   4   7     3636.25     3647.38     60.55 o 
   5   4   7     2364.29     2382.86     62.32 o 
   6   4   7      218.32      225.55     14.81 o 
   7   4   7     1568.12     1586.32     42.74 o 
   8   4   7     4297.70     4149.98     70.72 o 
   9   4   7     2926.00     2924.27     85.02 o 
  10   4   7      570.08      501.18     32.52 o 
  11   4   7       53.20       67.40     17.79 o 
 -13   5   7      177.82      233.41     29.09 o 
 -12   5   7        4.62       16.24     16.27 o 
 -11   5   7      194.09      203.56     25.85 o 
 -10   5   7      426.99      401.78     25.09 o 
  -9   5   7     1272.05     1232.33     39.29 o 
  -8   5   7     2975.68     2652.72     54.08 o 
  -7   5   7     1983.37     1934.79     43.08 o 
  -6   5   7     3319.28     3257.39     52.16 o 
  -5   5   7      721.28      799.50     21.19 o 
  -4   5   7     1240.46     1283.58     28.03 o 
  -3   5   7      661.52      530.12     16.76 o 
  -2   5   7     1228.54     1273.33     24.35 o 
  -1   5   7     7248.64     8018.36     54.36 o 
   0   5   7    13884.64    13613.16     90.15 o 
   1   5   7    10286.88    10393.51     90.39 o 
   2   5   7    14728.85    15424.29    132.41 o 
   3   5   7    15877.75    16305.63    268.41 o 
   4   5   7    12842.95    13916.05    150.30 o 
   5   5   7     2811.70     2570.25     61.20 o 
   6   5   7      494.90      499.93     19.55 o 
   7   5   7      672.85      643.61     25.35 o 
   8   5   7       48.68       45.43      8.26 o 
   9   5   7      449.35      416.38     34.25 o 
  10   5   7     1177.76     1150.82    118.01 o 
  11   5   7     1337.15     1340.20     72.06 o 
 -13   6   7      711.57      696.72     48.75 o 
 -12   6   7      878.14      945.18     48.01 o 
 -11   6   7      830.09      788.62     42.49 o 
 -10   6   7     1036.10      984.93     45.93 o 
  -9   6   7     2281.55     2147.92     63.83 o 
  -8   6   7       72.61       98.77     15.71 o 
  -7   6   7      403.48      381.65     24.00 o 
  -6   6   7     1041.88      931.45     24.92 o 
  -5   6   7     6630.49     6897.14     75.28 o 
  -4   6   7     4927.62     4962.91     56.21 o 
  -3   6   7     7672.66     7723.10     89.32 o 
  -2   6   7    23452.89    25714.44    134.28 o 
  -1   6   7    16119.00    16211.16     81.86 o 
   0   6   7     4524.91     4933.72     44.85 o 
   1   6   7     1653.23     1872.41     28.25 o 
   2   6   7      553.65      590.23     18.34 o 
   3   6   7     1527.58     1572.78     29.95 o 
   4   6   7      885.61      902.65     23.80 o 
   5   6   7     2705.25     2556.30     68.67 o 
   6   6   7     7040.25     6996.03     98.85 o 
   7   6   7     8042.29     7966.95     97.04 o 
   8   6   7     5217.04     5018.38     81.35 o 
   9   6   7     1196.39     1171.19     61.83 o 
  10   6   7      470.82      490.50     51.24 o 
  11   6   7      151.85      190.96     31.28 o 
 -12   7   7       54.30       65.67     15.27 o 
 -11   7   7      203.28      222.53     28.03 o 
 -10   7   7      132.79      164.60     23.33 o 
  -9   7   7     1774.08     1626.99     56.44 o 
  -8   7   7     2525.59     2401.33     64.82 o 
  -7   7   7     6611.99     6160.90     97.64 o 
  -6   7   7    10702.01     9943.90    758.28 o 
  -5   7   7     5364.95     4976.18    334.40 o 
  -4   7   7     1735.04     1759.00     33.88 o 
  -3   7   7        0.05       13.77      4.02 o 
  -2   7   7     1125.40     1007.93     23.33 o 
  -1   7   7     5029.13     5083.09     51.42 o 
   0   7   7     5494.45     5802.47     51.10 o 
   1   7   7     9385.97    10008.62    105.59 o 
   2   7   7    12861.60    13583.06    159.51 o 
   3   7   7    14518.41    15241.98    212.42 o 
   4   7   7     8464.39     7996.48    415.28 o 
   5   7   7     4824.23     4687.46     68.47 o 
   6   7   7     1132.39     1054.38     34.39 o 
   7   7   7       40.77       64.10     11.53 o 
   8   7   7      641.83      661.65     35.17 o 
   9   7   7      687.24      684.25     47.43 o 
  10   7   7     1231.70     1296.37     68.17 o 
  11   7   7      714.91      808.41     76.03 o 
 -12   8   7      574.41      622.28     39.43 o 
 -11   8   7     1629.43     1600.27     62.27 o 
 -10   8   7      812.00      764.46     55.27 o 
  -9   8   7      198.04      243.24     27.12 o 
  -8   8   7      172.87      147.95     21.44 o 
  -7   8   7      112.81      104.93     16.79 o 
  -6   8   7        1.07       11.07      6.11 o 
  -5   8   7     3006.08     2953.21     61.59 o 
  -4   8   7    11773.17    11619.58    241.71 o 
  -3   8   7    15314.58    15775.16    156.97 o 
  -2   8   7     6644.31     7014.08     63.33 o 
  -1   8   7     2572.59     2787.01     92.78 o 
   0   8   7      626.95      650.95     17.72 o 
   1   8   7     3395.66     3265.81     51.91 o 
   2   8   7      567.85      530.42     20.47 o 
   3   8   7      215.17      220.61     16.64 o 
   4   8   7     3103.88     3115.12     54.84 o 
   5   8   7     9402.08     8987.74    134.57 o 
   6   8   7     4408.75     4299.12    129.80 o 
   7   8   7     3561.30     3326.74    117.49 o 
   8   8   7     2028.78     2014.76     63.31 o 
   9   8   7      995.25      995.84     59.12 o 
  10   8   7      245.26      256.26     36.64 o 
 -12   9   7        0.15       11.87     10.56 o 
 -11   9   7      150.98      163.86     23.28 o 
 -10   9   7      546.94      572.26     35.99 o 
  -9   9   7     1793.30     1789.22     77.85 o 
  -8   9   7     2951.04     2885.01     89.42 o 
  -7   9   7     3940.14     3583.34     79.01 o 
  -6   9   7     2245.18     2173.98     58.25 o 
  -5   9   7     1670.43     1512.98     57.36 o 
  -4   9   7     4561.40     4582.78     88.12 o 
  -3   9   7      797.51      779.72     30.61 o 
  -2   9   7       76.24       92.24     11.77 o 
  -1   9   7      351.22      347.92     24.19 o 
   0   9   7     1437.34     1344.88     96.65 o 
   1   9   7     4934.24     5222.54     87.52 o 
   2   9   7     4193.41     4157.43     60.06 o 
   3   9   7     4981.83     4932.27     83.50 o 
   4   9   7     4049.11     3950.42     64.03 o 
   5   9   7      132.78      140.61     18.43 o 
   6   9   7       87.02       83.80     15.95 o 
   7   9   7       12.59       24.57     12.28 o 
   8   9   7       84.21      103.61     20.53 o 
   9   9   7       75.70      121.53     32.39 o 
  10   9   7      559.91      641.75     48.25 o 
 -11  10   7      736.90      784.98     44.18 o 
 -10  10   7      419.28      457.27     36.03 o 
  -9  10   7      317.85      363.66     36.79 o 
  -8  10   7       84.98       95.83     17.22 o 
  -7  10   7      125.23      115.19     18.87 o 
  -6  10   7     1056.91      911.89     39.05 o 
  -5  10   7      321.39      368.27     31.64 o 
  -4  10   7     1190.86     1095.26     49.45 o 
  -3  10   7      200.26      251.39     25.09 o 
  -2  10   7     3284.39     3281.20     80.57 o 
  -1  10   7     5440.86     5221.46    131.56 o 
   0  10   7     2109.60     2143.72     63.25 o 
   1  10   7       42.41       43.03     10.53 o 
   2  10   7      304.05      243.26     21.95 o 
   3  10   7      778.14      709.43     27.30 o 
   4  10   7      440.31      420.79     22.14 o 
   5  10   7      602.75      563.18     30.67 o 
   6  10   7     1357.10     1359.73     61.23 o 
   7  10   7      352.93      445.87     30.81 o 
   8  10   7      507.89      552.46     35.11 o 
   9  10   7      249.61      257.18     36.06 o 
  10  10   7      159.90      191.58     33.39 o 
 -11  11   7       44.47       90.95     14.89 o 
 -10  11   7      332.67      325.14     33.30 o 
  -9  11   7      907.88      844.08     43.89 o 
  -8  11   7      867.25      858.02     42.49 o 
  -7  11   7      594.73      636.16     35.33 o 
  -6  11   7     1425.53     1422.27     49.92 o 
  -5  11   7      169.84      203.70     29.17 o 
  -4  11   7       61.88       90.29     20.01 o 
  -3  11   7      897.26      838.18     44.38 o 
  -2  11   7      418.86      391.26     29.62 o 
  -1  11   7        4.01        5.64      7.91 o 
   0  11   7     2434.07     2182.02     68.33 o 
   1  11   7     1913.63     1860.82     53.06 o 
   2  11   7      220.82      257.06     24.75 o 
   3  11   7      128.32      146.29     19.64 o 
   4  11   7       87.51      105.90     21.17 o 
   5  11   7        4.33       22.06      9.10 o 
   6  11   7      358.88      383.85     40.73 o 
   7  11   7       11.07       22.27     10.30 o 
   8  11   7      149.15      179.95     23.45 o 
   9  11   7      115.90      170.50     30.74 o 
 -10  12   7        9.70       37.52     10.32 o 
  -9  12   7       19.40       31.97     11.37 o 
  -8  12   7      105.37      162.64     27.47 o 
  -7  12   7       35.63       58.27     16.12 o 
  -6  12   7        0.22       23.30     13.82 o 
  -5  12   7      715.46      687.09     44.85 o 
  -4  12   7      702.54      671.88     43.00 o 
  -3  12   7     1046.78      985.64     50.90 o 
  -2  12   7       13.48       41.91     14.47 o 
  -1  12   7       20.00       25.78     12.85 o 
   0  12   7      204.90      245.91     29.82 o 
   1  12   7        5.55        7.12      8.44 o 
   2  12   7       71.25       64.52     14.48 o 
   3  12   7      141.40      134.39     23.37 o 
   4  12   7       26.93       36.84     13.02 o 
   5  12   7       10.12       10.86      9.52 o 
   6  12   7       96.88      117.97     22.50 o 
   7  12   7       31.68       54.46     15.87 o 
   8  12   7       19.43       23.80     15.87 o 
  -9  13   7        3.14       27.02     10.72 o 
  -8  13   7       17.97       30.00     12.38 o 
  -7  13   7       23.80       27.63     13.78 o 
  -6  13   7      243.48      259.34     35.49 o 
  -5  13   7       18.59       70.82     18.93 o 
  -4  13   7       22.83       29.97     14.45 o 
  -3  13   7      489.16      465.81     37.73 o 
  -2  13   7      284.08      319.45     35.20 o 
  -1  13   7        2.88        4.20      9.21 o 
   0  13   7       29.55       31.20     13.82 o 
   1  13   7      219.45      230.21     24.81 o 
   2  13   7      356.34      387.55     41.14 o 
   3  13   7       43.83       69.15     15.89 o 
   4  13   7       22.90       32.61     13.17 o 
   5  13   7      102.52      146.56     26.18 o 
   6  13   7      150.86      214.37     32.49 o 
   7  13   7      126.17      169.78     27.47 o 
   8  13   7       49.10       35.70     23.80 o 
  -8  14   7        0.77       15.72     12.39 o 
  -7  14   7        9.27       20.58     13.93 o 
  -6  14   7       21.91       51.68     23.47 o 
  -5  14   7        6.05       15.07     12.21 o 
  -4  14   7        8.46       16.98     14.00 o 
  -3  14   7       78.35      105.56     23.36 o 
  -2  14   7     1123.44     1103.44     56.94 o 
  -1  14   7      429.74      426.52     39.67 o 
   0  14   7        1.85       19.83     15.21 o 
   1  14   7       11.74       17.24     11.19 o 
   2  14   7        3.31       14.27     11.45 o 
   3  14   7       39.28       49.06     34.38 o 
   4  14   7      101.67      167.46     27.57 o 
   5  14   7       72.46       91.85     18.68 o 
   6  14   7       54.42       86.36     26.44 o 
   7  14   7      109.62      148.57     26.68 o 
  -7  15   7       59.70       73.15     30.41 o 
  -6  15   7      663.23      743.06     63.47 o 
  -5  15   7     1124.46     1088.94    125.28 o 
  -4  15   7      173.95      211.89     33.03 o 
  -3  15   7        8.43        6.84     13.74 o 
  -2  15   7      485.94      547.57     42.21 o 
  -1  15   7      220.90      256.51     51.57 o 
   0  15   7       73.44       68.76     28.43 o 
   1  15   7      476.88      457.79     39.45 o 
   2  15   7      746.33      723.52     49.28 o 
   3  15   7      736.73      735.38     50.48 o 
   4  15   7      194.17      238.49     50.91 o 
   5  15   7      224.61      304.66     38.93 o 
   6  15   7       82.13       81.90     36.69 o 
  -6  16   7      162.05      202.40     31.49 o 
  -5  16   7      509.67      564.07     44.87 o 
  -4  16   7     1013.45      974.49     58.76 o 
  -3  16   7     1366.98     1393.62    103.13 o 
  -2  16   7      346.50      442.28     69.42 o 
  -1  16   7       84.18      134.21     37.02 o 
   0  16   7      247.30      214.54     32.19 o 
   1  16   7      129.93      160.28     27.94 o 
   2  16   7       45.16       49.83     14.61 o 
   3  16   7       55.81       78.08     19.83 o 
   4  16   7      396.85      443.79     50.25 o 
  -4  17   7       96.67      115.03     30.41 o 
  -3  17   7       43.31       26.44     18.51 o 
  -2  17   7        1.74       33.72     19.83 o 
  -1  17   7      247.21      231.39     48.26 o 
   0  17   7      485.20      460.45     49.99 o 
   1  17   7      715.24      701.50     51.26 o 
   2  17   7      373.82      438.90     49.91 o 
   3  17   7      500.62      507.07     60.82 o 
 -13   0   8      595.13      545.58     43.01 o 
 -12   0   8     1466.35     1552.31     81.65 o 
 -11   0   8     5744.98     5383.92    366.26 o 
 -10   0   8     1263.81     1272.73     59.59 o 
  -9   0   8     3041.27     2966.56     84.61 o 
  -8   0   8     2605.16     2357.26     81.32 o 
  -7   0   8     1423.63     1539.69    142.80 o 
  -6   0   8      322.34      404.74     26.80 o 
  -5   0   8      279.62      231.71     19.86 o 
  -4   0   8    11048.59    11112.69    111.37 o 
  -3   0   8    17510.47    17268.10    206.97 o 
  -2   0   8    24172.70    24931.33    251.68 o 
  -1   0   8    28041.23    29011.81    630.41 o 
   0   0   8      605.75      668.61     33.87 o 
   1   0   8     2047.67     1825.80     59.41 o 
   2   0   8     1899.16     1754.31     32.17 o 
   3   0   8    15563.14    15011.47    483.28 o 
   4   0   8      731.95      808.05     33.54 o 
   5   0   8     4903.76     4930.11    421.79 o 
   6   0   8     9519.68     8992.43    171.23 o 
   7   0   8     2349.88     2199.54     68.14 o 
   8   0   8     2168.55     2293.01     75.11 o 
   9   0   8      790.64      794.03     46.57 o 
  10   0   8      805.74      892.94     51.79 o 
  11   0   8      484.91      481.28     70.41 o 
  12   0   8      118.42      122.31     33.06 o 
 -13   1   8      180.03      240.20     24.57 o 
 -12   1   8        1.82       31.95      9.64 o 
 -11   1   8       23.62       60.72     11.86 o 
 -10   1   8      921.61      848.69     39.60 o 
  -9   1   8     3414.93     3372.44     76.05 o 
  -8   1   8     6125.07     5871.48    102.91 o 
  -7   1   8    15192.43    14777.47    129.30 o 
  -6   1   8    27797.11    29036.28    182.85 o 
  -5   1   8    22109.27    21215.04    201.44 o 
  -4   1   8    21092.91    21990.24    131.54 o 
  -3   1   8     2179.35     2019.38     23.58 o 
  -2   1   8      169.77      276.29     13.54 o 
  -1   1   8    19421.70    21997.17    153.60 o 
   0   1   8      504.70      517.27     15.89 o 
   1   1   8     2062.15     2018.07     37.59 o 
   2   1   8     2321.58     2387.76     28.44 o 
   3   1   8    10497.89    10391.62    236.90 o 
   4   1   8     3060.40     2953.75     73.18 o 
   5   1   8     2593.33     2540.77     49.20 o 
   6   1   8     4157.35     4036.99     59.52 o 
   7   1   8      364.66      308.52     19.20 o 
   8   1   8       52.45       63.62     11.59 o 
   9   1   8      142.55      177.17     19.69 o 
  10   1   8      769.84      738.07     34.01 o 
  11   1   8      581.53      580.27     35.61 o 
  12   1   8     1514.03     1650.72     81.74 o 
 -13   2   8      850.76      816.57     44.28 o 
 -12   2   8     2080.05     1983.75     67.11 o 
 -11   2   8     2094.77     2025.17     61.07 o 
 -10   2   8     2622.33     2466.04     58.88 o 
  -9   2   8     2586.41     2566.29     55.91 o 
  -8   2   8     1525.26     1471.20     44.66 o 
  -7   2   8      582.75      528.20     22.70 o 
  -6   2   8      429.65      409.17     18.77 o 
  -5   2   8     4064.99     4276.64     84.76 o 
  -4   2   8     6862.97     6840.10     86.43 o 
  -3   2   8     2185.15     2316.64     26.26 o 
  -2   2   8    12726.03    13196.79    117.84 o 
  -1   2   8    31679.90    33298.23    261.21 o 
   0   2   8    18950.19    20223.66    232.83 o 
   1   2   8    16676.12    17792.75    149.25 o 
   2   2   8      598.96      621.05     12.89 o 
   3   2   8     1775.40     1756.96     28.01 o 
   4   2   8      128.76      101.12      9.50 o 
   5   2   8      643.29      654.84     20.62 o 
   6   2   8       72.61       70.74      9.33 o 
   7   2   8     3763.02     3683.15     68.17 o 
   8   2   8     4615.64     4435.13     70.45 o 
   9   2   8     3131.55     3211.79     83.18 o 
  10   2   8      903.86      919.10     53.64 o 
  11   2   8      304.73      357.49     34.15 o 
 -13   3   8      450.95      504.69     32.12 o 
 -12   3   8       96.43      122.77     15.71 o 
 -11   3   8       11.93       24.70     13.06 o 
 -10   3   8     1722.62     1625.48     47.55 o 
  -9   3   8     2301.69     2159.52     51.91 o 
  -8   3   8     1611.34     1522.13     40.66 o 
  -7   3   8     5012.12     4539.23    188.46 o 
  -6   3   8     8825.54     8765.97    118.52 o 
  -5   3   8     5806.11     5843.09    107.26 o 
  -4   3   8     3969.19     3982.78     61.43 o 
  -3   3   8     3407.06     3616.84     68.70 o 
  -2   3   8    18753.15    19834.52    118.11 o 
  -1   3   8      237.47      294.50      9.05 o 
   0   3   8     3843.77     4001.45     43.89 o 
   1   3   8    14392.94    14768.51    207.07 o 
   2   3   8     5146.28     4968.89     84.55 o 
   3   3   8     3706.77     3815.11    121.10 o 
   4   3   8     1149.18     1209.60     46.23 o 
   5   3   8     2085.06     2039.34     51.28 o 
   6   3   8     2399.06     2406.04     85.51 o 
   7   3   8      340.63      357.28     18.23 o 
   8   3   8       12.19       30.80      7.50 o 
   9   3   8      236.46      274.68     21.91 o 
  10   3   8      603.66      653.80     54.22 o 
  11   3   8      970.31     1012.63     48.31 o 
 -13   4   8      116.49      149.86     23.11 o 
 -12   4   8      464.94      460.88     29.77 o 
 -11   4   8      607.89      603.19     30.41 o 
 -10   4   8     1348.24     1307.50     48.38 o 
  -9   4   8     1825.42     1665.06     45.83 o 
  -8   4   8        9.37        6.61      4.73 o 
  -7   4   8      171.72      186.98     16.35 o 
  -6   4   8       18.87       34.72      6.72 o 
  -5   4   8      259.88      307.46     13.45 o 
  -4   4   8       17.72       32.47      4.96 o 
  -3   4   8    15574.26    15828.91    107.31 o 
  -2   4   8    11496.24    12697.39     69.00 o 
  -1   4   8    13171.46    14290.63     70.01 o 
   0   4   8     3482.48     4063.61     35.74 o 
   1   4   8     5159.40     5617.95     44.51 o 
   2   4   8      698.01      758.62     31.77 o 
   3   4   8      341.60      378.61     17.80 o 
   4   4   8       76.36       76.74      8.55 o 
   5   4   8     1254.73     1250.26     44.77 o 
   6   4   8      555.67      597.55     21.47 o 
   7   4   8     3010.35     2891.10     56.73 o 
   8   4   8      449.60      485.19     22.11 o 
   9   4   8     1551.43     1598.56     47.65 o 
  10   4   8      624.75      659.24     36.75 o 
  11   4   8      293.34      323.21     58.18 o 
 -13   5   8        0.19       21.86     10.02 o 
 -12   5   8      127.02      168.25     24.05 o 
 -11   5   8      244.39      304.49     31.59 o 
 -10   5   8       70.65       70.08     11.88 o 
  -9   5   8      130.95      122.80     15.36 o 
  -8   5   8       33.93       48.53     11.94 o 
  -7   5   8       42.40       53.70      9.20 o 
  -6   5   8       84.45       95.68     10.31 o 
  -5   5   8      594.67      543.96     17.73 o 
  -4   5   8     2238.55     2259.79     37.90 o 
  -3   5   8      582.50      595.15     18.30 o 
  -2   5   8      796.24      669.06     16.61 o 
  -1   5   8     1031.26      905.46     18.76 o 
   0   5   8     3970.84     4180.36     45.10 o 
   1   5   8      303.81      308.73     11.39 o 
   2   5   8      298.92      336.19     12.79 o 
   3   5   8      891.36      875.64     34.01 o 
   4   5   8     7143.82     7243.29    170.85 o 
   5   5   8     2872.67     2769.63    102.91 o 
   6   5   8      111.26      120.48     11.87 o 
   7   5   8       91.92       97.26     11.64 o 
   8   5   8       19.32       54.20     12.21 o 
   9   5   8       11.06       30.04     10.76 o 
  10   5   8       13.58       17.12     21.49 o 
  11   5   8       46.51       61.72     18.84 o 
 -13   6   8        2.53        9.86     12.61 o 
 -12   6   8        0.03       21.05      9.20 o 
 -11   6   8      273.79      288.31     38.01 o 
 -10   6   8      536.77      504.73     32.84 o 
  -9   6   8      495.97      476.73     30.93 o 
  -8   6   8      386.07      368.04     29.81 o 
  -7   6   8      884.87      915.78     30.20 o 
  -6   6   8       19.56       54.65      7.87 o 
  -5   6   8     1667.11     1586.82     38.07 o 
  -4   6   8      417.52      382.62     15.88 o 
  -3   6   8      506.34      551.33     18.08 o 
  -2   6   8      211.55      229.84     12.14 o 
  -1   6   8      370.29      332.41     12.20 o 
   0   6   8      131.09      170.59      9.48 o 
   1   6   8     1884.31     2133.99     31.11 o 
   2   6   8     2233.43     2367.05     42.34 o 
   3   6   8      301.97      290.05     13.26 o 
   4   6   8      360.71      336.35     15.09 o 
   5   6   8      654.33      675.31     22.29 o 
   6   6   8       87.82      108.29     11.99 o 
   7   6   8        4.39       39.31     11.14 o 
   8   6   8      251.24      309.38     27.03 o 
   9   6   8       28.59       43.99     16.65 o 
  10   6   8        0.03       22.26     18.18 o 
  11   6   8       19.77       58.53     16.94 o 
 -12   7   8        5.27       15.17     11.06 o 
 -11   7   8       45.55       23.20      9.19 o 
 -10   7   8      136.61      182.81     24.43 o 
  -9   7   8      552.85      532.90     32.41 o 
  -8   7   8      537.07      502.90     30.53 o 
  -7   7   8     1877.89     1761.45    102.80 o 
  -6   7   8      112.65      112.94     12.90 o 
  -5   7   8      166.83      179.39     14.34 o 
  -4   7   8     2767.49     2610.99     42.39 o 
  -3   7   8     2393.56     2378.77     38.30 o 
  -2   7   8     3831.26     3970.21     47.97 o 
  -1   7   8       67.05       92.72      8.35 o 
   0   7   8       31.24       34.41      5.45 o 
   1   7   8      930.02      883.68     21.19 o 
   2   7   8     2064.95     2119.14     50.02 o 
   3   7   8      712.27      738.50     21.14 o 
   4   7   8      358.62      388.94     19.51 o 
   5   7   8       45.01       72.22     10.87 o 
   6   7   8      358.31      311.68     27.07 o 
   7   7   8      201.84      286.58     27.72 o 
   8   7   8        6.18       39.54     12.49 o 
   9   7   8       49.07       90.26     21.73 o 
  10   7   8       76.05      102.24     23.25 o 
  11   7   8      102.98       99.83     30.41 o 
 -12   8   8       38.87       51.17     12.75 o 
 -11   8   8      107.12      162.36     22.83 o 
 -10   8   8      502.23      503.65     49.74 o 
  -9   8   8      184.48      207.55     25.37 o 
  -8   8   8      275.87      319.48     27.03 o 
  -7   8   8      178.43      172.32     21.35 o 
  -6   8   8       10.95       14.71      6.31 o 
  -5   8   8      203.47      230.33     20.58 o 
  -4   8   8     1185.32     1212.85     37.16 o 
  -3   8   8     2055.03     1951.71     44.90 o 
  -2   8   8      188.08      200.70     11.41 o 
  -1   8   8       36.76       44.81      6.99 o 
   0   8   8     2535.98     2746.38     52.41 o 
   1   8   8      524.40      558.74     21.36 o 
   2   8   8      413.70      386.28     17.74 o 
   3   8   8      479.09      541.61     22.17 o 
   4   8   8       12.45       25.21      6.95 o 
   5   8   8      647.96      678.70     33.80 o 
   6   8   8      508.80      496.02     30.62 o 
   7   8   8      594.44      589.57     37.21 o 
   8   8   8      175.49      195.63     23.53 o 
   9   8   8       85.99       97.38     20.96 o 
  10   8   8       90.83      111.22     21.43 o 
 -12   9   8        4.56       23.43     11.03 o 
 -11   9   8       95.86      130.23     20.76 o 
 -10   9   8       81.64      110.65     19.35 o 
  -9   9   8        4.17        2.40     12.68 o 
  -8   9   8       49.41       65.72     16.30 o 
  -7   9   8     3094.89     3060.41     73.24 o 
  -6   9   8     5567.67     5525.21     92.74 o 
  -5   9   8     6831.49     6770.03    207.26 o 
  -4   9   8      520.98      493.87     24.66 o 
  -3   9   8      279.61      253.76     17.56 o 
  -2   9   8      829.18      773.03     28.00 o 
  -1   9   8     1477.38     1441.83     48.84 o 
   0   9   8      805.94      842.25     25.93 o 
   1   9   8      689.74      730.36     24.80 o 
   2   9   8      177.57      192.03     15.66 o 
   3   9   8      377.92      371.23     23.02 o 
   4   9   8     1099.15     1081.91     50.41 o 
   5   9   8     1070.10     1012.28     44.69 o 
   6   9   8       81.77      141.91     21.45 o 
   7   9   8        5.57        3.55      9.22 o 
   8   9   8      375.58      430.94     32.47 o 
   9   9   8      265.17      295.13     39.92 o 
  10   9   8       92.36      130.77     26.38 o 
 -11  10   8      569.96      577.14     37.03 o 
 -10  10   8      899.64      920.74     46.73 o 
  -9  10   8      296.66      313.09     31.28 o 
  -8  10   8      717.38      711.39     70.75 o 
  -7  10   8     1079.49     1056.57     44.39 o 
  -6  10   8        0.87       19.50      8.43 o 
  -5  10   8     3219.13     2860.46     82.29 o 
  -4  10   8     1976.68     1863.88     88.25 o 
  -3  10   8      994.33      908.68     43.67 o 
  -2  10   8     1365.41     1331.86     51.02 o 
  -1  10   8     5165.58     5166.59    279.98 o 
   0  10   8    11596.09    11468.09    223.09 o 
   1  10   8     2286.40     2319.39     55.78 o 
   2  10   8     1351.70     1299.85     42.28 o 
   3  10   8      144.03      135.62     18.27 o 
   4  10   8        6.82       28.99      9.29 o 
   5  10   8       11.57       14.69      8.20 o 
   6  10   8     1478.99     1340.89     50.99 o 
   7  10   8     1708.08     1749.78     61.82 o 
   8  10   8     1027.34     1096.45     61.16 o 
   9  10   8      861.11      894.62     57.92 o 
 -11  11   8       25.40       42.85     12.11 o 
 -10  11   8       77.76      135.18     21.04 o 
  -9  11   8      779.11      763.92     41.48 o 
  -8  11   8     2068.25     2010.33     64.96 o 
  -7  11   8     1349.41     1332.18     50.45 o 
  -6  11   8     1570.11     1504.92     51.33 o 
  -5  11   8     2013.68     1785.49     68.60 o 
  -4  11   8     4607.62     4426.60    104.25 o 
  -3  11   8     2251.22     2184.57     70.78 o 
  -2  11   8      563.56      542.84     34.51 o 
  -1  11   8        9.02       15.69      9.51 o 
   0  11   8      110.86      150.71     18.78 o 
   1  11   8      883.70      889.06     38.15 o 
   2  11   8     3288.56     3060.56     89.75 o 
   3  11   8     3994.25     3649.61    100.16 o 
   4  11   8     1684.36     1449.31     99.83 o 
   5  11   8      752.86      778.40     38.26 o 
   6  11   8      227.37      256.17     27.20 o 
   7  11   8      137.44      191.56     23.69 o 
   8  11   8       10.92       29.77     14.11 o 
   9  11   8      104.69      154.87     31.07 o 
 -10  12   8     1320.56     1361.63     58.25 o 
  -9  12   8      514.19      478.20     40.74 o 
  -8  12   8      306.27      302.70     62.14 o 
  -7  12   8        7.32       18.56     12.35 o 
  -6  12   8       17.90        6.44     10.63 o 
  -5  12   8       26.27       36.14     15.41 o 
  -4  12   8      890.80      860.24     48.12 o 
  -3  12   8     4111.10     3948.40     99.87 o 
  -2  12   8     6916.97     6787.10    128.48 o 
  -1  12   8     7470.11     7405.67    189.41 o 
   0  12   8     5348.75     5121.39    183.97 o 
   1  12   8     1542.77     1441.22     64.04 o 
   2  12   8      771.55      706.70     45.10 o 
   3  12   8       33.58       51.03     14.00 o 
   4  12   8       57.20       72.75     16.36 o 
   5  12   8      685.05      744.78     62.14 o 
   6  12   8      819.67      907.79     53.29 o 
   7  12   8     1077.83     1124.03     61.46 o 
   8  12   8     1077.14     1075.33     60.52 o 
  -9  13   8      293.62      320.51     40.34 o 
  -8  13   8      331.86      422.36     39.39 o 
  -7  13   8     1539.74     1497.85    113.05 o 
  -6  13   8     1415.56     1394.30     67.87 o 
  -5  13   8     1571.84     1500.69    113.05 o 
  -4  13   8     1389.15     1258.29    100.82 o 
  -3  13   8      879.76      844.19     48.09 o 
  -2  13   8      246.40      275.06     32.56 o 
  -1  13   8       70.83       49.58     19.83 o 
   0  13   8     1862.71     1682.87     71.75 o 
   1  13   8     3788.50     3653.84    142.14 o 
   2  13   8     2115.41     2069.52    124.29 o 
   3  13   8     1471.79     1551.07     70.12 o 
   4  13   8     1459.11     1460.85     68.94 o 
   5  13   8     1695.53     1652.90    131.23 o 
   6  13   8     1024.19     1035.44     59.60 o 
   7  13   8      285.85      293.50     37.37 o 
  -8  14   8      511.79      593.21     45.63 o 
  -7  14   8      214.32      210.87     33.03 o 
  -6  14   8       13.19        3.38     12.33 o 
  -5  14   8      414.98      455.94     42.34 o 
  -4  14   8     2284.04     2251.21    134.87 o 
  -3  14   8     1578.40     1531.68    100.82 o 
  -2  14   8     1734.03     1609.81    102.47 o 
  -1  14   8     1201.58     1084.22     83.30 o 
   0  14   8     1179.20     1207.89     62.59 o 
   1  14   8     1497.54     1496.65     69.89 o 
   2  14   8      298.01      322.90     39.19 o 
   3  14   8       11.34       29.86     17.52 o 
   4  14   8       63.72       91.22     19.62 o 
   5  14   8      412.09      458.78     38.08 o 
   6  14   8      992.37     1000.64     61.17 o 
  -7  15   8      675.67      688.24     50.21 o 
  -6  15   8     1019.70      912.20     57.73 o 
  -5  15   8      436.79      424.44     41.75 o 
  -4  15   8      187.44      211.71     33.18 o 
  -3  15   8      115.38      130.90     37.68 o 
  -2  15   8       44.38       37.68     22.48 o 
  -1  15   8      549.77      457.49     54.21 o 
   0  15   8      706.83      720.09     49.92 o 
   1  15   8      474.99      449.43     39.02 o 
   2  15   8     1541.28     1344.15    104.13 o 
   3  15   8     2316.72     2258.00     90.90 o 
   4  15   8     2280.01     2295.90     93.72 o 
   5  15   8      696.71      773.62     53.87 o 
  -6  16   8        0.94        4.27     12.13 o 
  -5  16   8      160.19      157.34     40.99 o 
  -4  16   8      385.56      351.05     63.47 o 
  -3  16   8      611.98      666.40     70.08 o 
  -2  16   8      650.19      722.59     72.06 o 
  -1  16   8      227.09      251.59     39.34 o 
   0  16   8      202.58      179.90     29.46 o 
   1  16   8      238.48      277.80     43.30 o 
   2  16   8      138.33      162.35     29.35 o 
   3  16   8        4.65       31.96     14.21 o 
   4  16   8      135.11      183.04     31.06 o 
  -4  17   8      169.92      213.54     48.26 o 
  -3  17   8       68.20       95.86     29.09 o 
  -2  17   8       21.35        2.64     17.19 o 
  -1  17   8      224.74      209.31     30.81 o 
   0  17   8      376.57      374.83     44.60 o 
   1  17   8      658.76      704.77     59.17 o 
   2  17   8      716.30      748.54     54.46 o 
 -13   1   9       92.73      134.27     25.76 o 
 -12   1   9       12.85      165.94     37.68 o 
 -11   1   9      280.07      478.79    184.78 o 
 -10   1   9      368.82      365.08     27.43 o 
  -9   1   9       89.66      129.60     15.22 o 
  -8   1   9       12.94       21.84      7.10 o 
  -7   1   9      337.33      388.71     20.12 o 
  -6   1   9      280.15      204.17     15.40 o 
  -5   1   9     8338.45     8532.75    116.57 o 
  -4   1   9     1462.88     1449.21     23.01 o 
  -3   1   9        1.01       16.76      4.14 o 
  -2   1   9     5188.70     5210.85     37.19 o 
  -1   1   9      757.85      798.86     17.69 o 
   0   1   9      492.10      470.41     12.53 o 
   1   1   9      522.58      457.87     10.49 o 
   2   1   9     2592.25     2597.04     48.88 o 
   3   1   9     5646.38     5182.11     99.80 o 
   4   1   9     2499.22     2356.49     59.86 o 
   5   1   9      759.64      666.10     21.14 o 
   6   1   9      133.80      164.93     13.93 o 
   7   1   9      621.24      640.30     26.46 o 
   8   1   9        0.69        6.75      6.06 o 
   9   1   9       21.83       29.73      9.88 o 
  10   1   9        6.80       20.15      9.52 o 
  11   1   9       11.87       22.83     13.27 o 
 -13   2   9       72.44      130.78     17.59 o 
 -12   2   9      313.90      355.19     29.11 o 
 -11   2   9      576.98      550.47     28.98 o 
 -10   2   9     1136.97     1163.85     73.19 o 
  -9   2   9     2055.40     1905.00     75.97 o 
  -8   2   9     2043.66     2074.97     47.64 o 
  -7   2   9     1449.17     1381.66     42.08 o 
  -6   2   9      518.15      435.52     19.28 o 
  -5   2   9     1416.62     1341.20     32.31 o 
  -4   2   9     2305.34     2471.61     34.65 o 
  -3   2   9     3908.02     4145.01     39.08 o 
  -2   2   9    15267.33    16863.27    168.95 o 
  -1   2   9     7833.07     8788.92     74.65 o 
   0   2   9     3075.64     2944.22     54.57 o 
   1   2   9     2164.08     2125.86     43.01 o 
   2   2   9     2287.13     1930.54     27.79 o 
   3   2   9     2916.97     3090.46     53.59 o 
   4   2   9      229.42      230.51     12.07 o 
   5   2   9     1939.87     1845.58     36.47 o 
   6   2   9      688.45      663.62     26.03 o 
   7   2   9     1045.41     1006.89     42.38 o 
   8   2   9     1119.75      961.23     34.89 o 
   9   2   9      279.82      301.54     29.62 o 
  10   2   9      276.08      331.77     32.58 o 
  11   2   9       61.53      100.91     22.68 o 
 -13   3   9      550.61      549.86     33.67 o 
 -12   3   9      535.91      570.45     30.14 o 
 -11   3   9      498.19      523.72     28.56 o 
 -10   3   9      774.33      762.07     67.85 o 
  -9   3   9      260.82      276.94     31.43 o 
  -8   3   9      591.36      530.25     35.88 o 
  -7   3   9     4133.17     3796.54    127.20 o 
  -6   3   9     2822.74     2748.52     64.04 o 
  -5   3   9     2887.28     2963.51     45.04 o 
  -4   3   9     2873.43     2983.53     43.51 o 
  -3   3   9     1222.80     1096.94     20.93 o 
  -2   3   9      478.70      382.67     11.67 o 
  -1   3   9     1597.66     1607.29     20.88 o 
   0   3   9     1534.31     1553.54     28.65 o 
   1   3   9     3787.64     3678.56     45.70 o 
   2   3   9     8639.40     8849.35    174.24 o 
   3   3   9     7796.84     7797.06     77.91 o 
   4   3   9     7345.87     7622.33    205.84 o 
   5   3   9     6359.18     5875.61    114.54 o 
   6   3   9     1454.28     1391.23     33.00 o 
   7   3   9      475.41      468.78     20.71 o 
   8   3   9      554.93      608.15     28.19 o 
   9   3   9      408.25      398.43     29.52 o 
  10   3   9       88.14      107.78     17.89 o 
  11   3   9       90.01       93.00     18.96 o 
 -13   4   9       60.19       53.93     16.92 o 
 -12   4   9     1065.64     1021.63     64.70 o 
 -11   4   9     1969.74     1926.22     54.96 o 
 -10   4   9     2747.56     2701.25     62.07 o 
  -9   4   9     5017.47     4812.12     78.06 o 
  -8   4   9     2327.73     2232.50     68.23 o 
  -7   4   9      105.06      118.94     13.60 o 
  -6   4   9      169.87      191.51     15.43 o 
  -5   4   9      275.90      262.18     10.87 o 
  -4   4   9      411.22      374.05     13.42 o 
  -3   4   9     2918.10     3373.09     52.24 o 
  -2   4   9    26344.42    27791.91    133.62 o 
  -1   4   9    21666.37    22520.45    123.20 o 
   0   4   9    16073.04    17073.99     76.98 o 
   1   4   9     3029.21     3225.10     33.17 o 
   2   4   9      159.83      158.77     12.95 o 
   3   4   9      484.88      459.36     30.51 o 
   4   4   9      454.87      466.64     24.32 o 
   5   4   9       48.61       65.69      8.93 o 
   6   4   9      496.38      486.16     26.87 o 
   7   4   9     1329.54     1328.66     39.84 o 
   8   4   9     1885.38     1942.02     51.00 o 
   9   4   9     1910.57     1775.45     50.97 o 
  10   4   9     1015.54     1050.65     47.81 o 
  11   4   9      439.04      398.69     46.68 o 
 -13   5   9      902.72      895.39     48.03 o 
 -12   5   9     1396.97     1394.18     58.45 o 
 -11   5   9      683.81      675.16     49.98 o 
 -10   5   9       27.71       38.93      9.44 o 
  -9   5   9       11.26       19.89      7.01 o 
  -8   5   9     1833.45     1789.64     45.01 o 
  -7   5   9      928.22      858.64     41.46 o 
  -6   5   9     2429.38     2339.26     40.10 o 
  -5   5   9     4410.32     4239.29     50.92 o 
  -4   5   9     3599.91     3390.11     47.48 o 
  -3   5   9     6352.65     7138.50     57.94 o 
  -2   5   9     1202.81     1120.64     21.88 o 
  -1   5   9       93.96       90.95      7.27 o 
   0   5   9     2197.74     2302.02     36.16 o 
   1   5   9     4848.09     4667.98     43.84 o 
   2   5   9    12020.48    12116.94    131.29 o 
   3   5   9    14289.31    14849.18    310.32 o 
   4   5   9     7086.31     6958.99     94.39 o 
   5   5   9     3762.48     3897.32     81.11 o 
   6   5   9     2299.85     2395.12    160.12 o 
   7   5   9     5352.95     5576.13    149.43 o 
   8   5   9     2846.49     2985.80    115.18 o 
   9   5   9      127.46      169.40     22.90 o 
  10   5   9      171.82      167.91     30.17 o 
  11   5   9      239.12      298.85     39.80 o 
 -13   6   9      449.91      510.45     40.41 o 
 -12   6   9     1067.79     1098.29     51.66 o 
 -11   6   9     2012.38     1908.28     89.52 o 
 -10   6   9     2605.25     2421.98     71.49 o 
  -9   6   9     3371.22     3152.38     77.14 o 
  -8   6   9     1765.65     1670.40     49.83 o 
  -7   6   9     3135.84     3046.87     55.47 o 
  -6   6   9     4970.71     4916.22     72.57 o 
  -5   6   9        3.00       17.42      6.68 o 
  -4   6   9     1967.00     1851.89     39.25 o 
  -3   6   9     7351.53     7390.22     61.28 o 
  -2   6   9     5964.34     5961.35     53.24 o 
  -1   6   9     2444.03     2393.03     32.89 o 
   0   6   9     9486.86    10224.83     69.77 o 
   1   6   9    15497.46    15988.39     87.20 o 
   2   6   9    10479.68    10716.37    116.73 o 
   3   6   9     1923.22     2032.81     34.56 o 
   4   6   9       30.43       30.36      7.62 o 
   5   6   9      275.74      268.11     17.75 o 
   6   6   9      305.50      352.29     20.23 o 
   7   6   9      944.58      940.17     41.07 o 
   8   6   9     2700.18     2819.74    141.93 o 
   9   6   9     1719.61     1777.64     61.30 o 
  10   6   9     1297.24     1302.30     68.46 o 
  11   6   9      785.73      889.19     75.37 o 
 -12   7   9      247.56      254.84     29.40 o 
 -11   7   9       70.42       68.51     14.77 o 
 -10   7   9      131.67      154.15     21.64 o 
  -9   7   9        0.74       14.29     15.80 o 
  -8   7   9      949.68      900.56     39.76 o 
  -7   7   9     3518.64     3366.43     60.90 o 
  -6   7   9     7519.16     7481.25     86.52 o 
  -5   7   9     6025.85     6149.63     74.24 o 
  -4   7   9     4000.54     3927.75     54.30 o 
  -3   7   9     2305.07     2315.70     38.82 o 
  -2   7   9     1680.64     1703.67     29.59 o 
  -1   7   9       32.65       41.45      6.23 o 
   0   7   9      299.63      310.85     12.56 o 
   1   7   9      603.43      598.34     17.73 o 
   2   7   9     4506.05     4603.19     50.93 o 
   3   7   9     8234.09     8636.44    185.03 o 
   4   7   9    15732.86    16120.12    206.72 o 
   5   7   9     8918.01     8878.30    244.39 o 
   6   7   9     4144.05     4190.24     85.05 o 
   7   7   9     1328.88     1305.33     49.32 o 
   8   7   9      596.15      594.53     34.62 o 
   9   7   9       37.40       52.15     53.55 o 
  10   7   9        0.38       36.24     15.34 o 
 -12   8   9      349.16      360.02     35.83 o 
 -11   8   9      849.52      843.45     44.76 o 
 -10   8   9      868.80      851.78     43.50 o 
  -9   8   9     2988.78     2774.68     75.42 o 
  -8   8   9     3283.58     3038.39     95.66 o 
  -7   8   9     1848.90     1778.51     45.27 o 
  -6   8   9      198.80      203.94     18.09 o 
  -5   8   9       12.39       25.97      7.59 o 
  -4   8   9        6.04       45.92     13.32 o 
  -3   8   9     1537.76     1334.19     67.61 o 
  -2   8   9     4169.02     4159.61     48.04 o 
  -1   8   9     7408.34     7597.05     64.39 o 
   0   8   9     2170.44     2198.87     34.62 o 
   1   8   9     4823.54     4957.57     94.73 o 
   2   8   9     3193.61     3015.50    203.16 o 
   3   8   9     5272.62     5285.04     85.36 o 
   4   8   9     1559.04     1499.11     56.63 o 
   5   8   9      502.24      448.51     34.09 o 
   6   8   9     1214.72     1207.01     47.14 o 
   7   8   9     2029.61     2050.77     63.19 o 
   8   8   9      727.85      702.65     37.84 o 
   9   8   9      747.70      758.72     51.88 o 
  10   8   9      647.21      685.58     49.71 o 
 -12   9   9       80.74       84.96     37.35 o 
 -11   9   9       87.88      114.31     26.63 o 
 -10   9   9        0.03        6.92     11.14 o 
  -9   9   9      468.67      484.51     31.68 o 
  -8   9   9     1179.77     1159.67     47.45 o 
  -7   9   9     1790.37     1717.85     54.75 o 
  -6   9   9      933.24      909.38     37.11 o 
  -5   9   9     1407.85     1415.34     44.01 o 
  -4   9   9     6521.62     6595.17    161.73 o 
  -3   9   9     2758.90     2751.05     55.88 o 
  -2   9   9     2319.93     2306.85     59.27 o 
  -1   9   9      449.89      455.67     23.34 o 
   0   9   9      104.67      140.24     13.08 o 
   1   9   9      643.42      689.08     29.72 o 
   2   9   9     2231.42     2289.99     86.04 o 
   3   9   9      872.40      804.11     34.30 o 
   4   9   9     1076.25     1063.77     41.31 o 
   5   9   9     2388.51     2206.90     63.91 o 
   6   9   9     3259.64     3098.56     93.96 o 
   7   9   9      712.07      659.98     43.74 o 
   8   9   9       33.15       38.01     17.06 o 
   9   9   9        1.39       13.49     11.28 o 
 -11  10   9      450.94      480.07     38.29 o 
 -10  10   9      381.16      378.07     32.86 o 
  -9  10   9      273.45      301.13     31.27 o 
  -8  10   9      233.38      232.24     26.05 o 
  -7  10   9      347.42      322.41     26.94 o 
  -6  10   9      211.18      219.20     28.68 o 
  -5  10   9       98.94       89.93     14.13 o 
  -4  10   9       26.03       43.68      8.77 o 
  -3  10   9        2.97       25.08     10.51 o 
  -2  10   9      624.31      657.69     40.66 o 
  -1  10   9     2282.43     2338.15     58.86 o 
   0  10   9     3823.55     3664.95     93.24 o 
   1  10   9     2329.24     2192.00     72.44 o 
   2  10   9      262.86      308.94     23.42 o 
   3  10   9       10.88       17.03      7.43 o 
   4  10   9        0.02        6.47      7.46 o 
   5  10   9       70.09       81.95     14.99 o 
   6  10   9       40.47       57.55     12.94 o 
   7  10   9      124.96      193.21     29.55 o 
   8  10   9      358.96      402.58     35.89 o 
   9  10   9      613.61      648.64     49.02 o 
 -10  11   9      330.75      403.90     36.94 o 
  -9  11   9      332.31      333.89     32.95 o 
  -8  11   9      182.16      183.84     24.15 o 
  -7  11   9       92.50      100.27     16.92 o 
  -6  11   9      883.21      888.65     39.20 o 
  -5  11   9      879.10      862.66     47.36 o 
  -4  11   9     2457.37     2478.65     77.73 o 
  -3  11   9     1077.91     1000.89     48.10 o 
  -2  11   9      615.35      622.78     43.30 o 
  -1  11   9      653.32      641.32     38.03 o 
   0  11   9        2.12       15.63     10.98 o 
   1  11   9      104.18      124.01     23.15 o 
   2  11   9      124.23      121.64     22.15 o 
   3  11   9      392.56      403.18     33.62 o 
   4  11   9       40.55       40.88     13.22 o 
   5  11   9        8.35        7.05      7.55 o 
   6  11   9       14.13       55.36     17.26 o 
   7  11   9       16.20       31.63     10.98 o 
   8  11   9       23.83       53.71     13.33 o 
 -10  12   9        9.34       16.09      9.87 o 
  -9  12   9       64.17       87.97     19.40 o 
  -8  12   9       22.33       23.28     24.13 o 
  -7  12   9       10.12       32.82     13.50 o 
  -6  12   9        1.34       19.36     12.69 o 
  -5  12   9      297.46      267.65     33.15 o 
  -4  12   9      219.01      239.69     30.96 o 
  -3  12   9      344.78      387.01     32.25 o 
  -2  12   9       53.12       41.80     15.88 o 
  -1  12   9      193.80      189.11     29.41 o 
   0  12   9      823.60      718.29     46.04 o 
   1  12   9      332.83      288.69     35.06 o 
   2  12   9        3.43        8.96      9.04 o 
   3  12   9       13.94       23.75     11.24 o 
   4  12   9        7.59       18.29     10.92 o 
   5  12   9        0.04       24.86     11.66 o 
   6  12   9      130.16      169.42     34.38 o 
   7  12   9      300.92      354.26     41.13 o 
   8  12   9       51.15       80.15     21.16 o 
  -9  13   9        0.01       26.97     11.44 o 
  -8  13   9        0.52       14.88      9.61 o 
  -7  13   9      345.38      374.57     43.22 o 
  -6  13   9      236.78      221.93     33.30 o 
  -5  13   9      128.70      158.11     26.63 o 
  -4  13   9      183.40      186.66     28.80 o 
  -3  13   9        0.23       -9.92      9.92 o 
  -2  13   9       43.89       55.53     23.14 o 
  -1  13   9      147.85      155.00     27.11 o 
   0  13   9       35.32       55.75     18.35 o 
   1  13   9      542.02      499.01     38.67 o 
   2  13   9      416.85      432.87     36.68 o 
   3  13   9      158.78      187.57     29.08 o 
   4  13   9       43.24       35.31     13.32 o 
   5  13   9        0.17        9.33     10.32 o 
   6  13   9       53.32       66.35     14.93 o 
   7  13   9      400.62      407.05     40.29 o 
  -8  14   9       18.38       52.92     15.02 o 
  -7  14   9       17.23       34.33     15.61 o 
  -6  14   9      199.60      256.30     41.98 o 
  -5  14   9      349.18      346.47     40.20 o 
  -4  14   9       83.03       99.83     28.43 o 
  -3  14   9       48.23       41.65     19.17 o 
  -2  14   9      247.67      258.49     50.24 o 
  -1  14   9      228.19      262.78     35.52 o 
   0  14   9       97.21       99.04     22.81 o 
   1  14   9      101.95      103.44     21.24 o 
   2  14   9       41.27       46.97     14.68 o 
   3  14   9       38.01       56.56     14.47 o 
   4  14   9        7.62       38.03     11.19 o 
   5  14   9       25.11       28.10     14.02 o 
   6  14   9        9.57       39.28     14.47 o 
  -7  15   9      230.18      290.57     38.26 o 
  -6  15   9      286.69      393.36     65.45 o 
  -5  15   9      178.45      220.81     45.62 o 
  -4  15   9      136.46      187.09     44.96 o 
  -3  15   9      480.76      447.57     54.21 o 
  -2  15   9       21.51       25.78     15.21 o 
  -1  15   9        8.77       16.86     10.75 o 
   0  15   9       53.62       57.81     15.41 o 
   1  15   9      163.57      170.63     28.68 o 
   2  15   9      142.34      184.46     29.65 o 
   3  15   9      853.70      884.88     65.78 o 
   4  15   9     1177.08     1174.02     66.85 o 
   5  15   9      789.60      831.28     56.04 o 
  -6  16   9       74.89      104.46     29.75 o 
  -5  16   9        2.11        9.26     16.53 o 
  -4  16   9      118.28      166.60     40.33 o 
  -3  16   9      206.47      251.22     50.24 o 
  -2  16   9      320.06      271.20     37.53 o 
  -1  16   9      314.72      360.70     42.73 o 
   0  16   9      724.86      723.29     51.42 o 
   1  16   9      798.12      830.34     56.33 o 
   2  16   9      700.23      662.68     49.39 o 
   3  16   9      185.31      226.99     34.36 o 
   4  16   9       57.09       53.68     18.16 o 
  -3  17   9      343.92      292.87     53.55 o 
  -2  17   9       88.60       86.34     17.00 o 
  -1  17   9       64.58       35.72     24.46 o 
   0  17   9       50.85       62.49     17.69 o 
   1  17   9       58.83       52.35     17.60 o 
 -13   0  10       23.99       53.13     14.68 o 
 -12   0  10      603.71      614.38     44.85 o 
 -11   0  10     1509.23     1464.97     67.32 o 
 -10   0  10      474.01      466.51     36.12 o 
  -9   0  10     2767.13     2491.16     78.76 o 
  -8   0  10     6520.74     6338.18    171.56 o 
  -7   0  10    17796.01    17780.71    184.32 o 
  -6   0  10     4586.51     4780.97     89.11 o 
  -5   0  10     1089.85     1004.29     38.20 o 
  -4   0  10     4156.72     4067.50     47.17 o 
  -3   0  10     3509.09     3519.54     44.74 o 
  -2   0  10     1913.81     1786.46     27.72 o 
  -1   0  10     8357.91     8810.12    125.43 o 
   0   0  10    39965.28    41861.50   1170.70 o 
   1   0  10    38287.78    39846.68   1290.50 o 
   2   0  10    14967.98    15047.36    326.81 o 
   3   0  10     3171.35     3086.61     50.56 o 
   4   0  10     1346.66     1146.45     33.65 o 
   5   0  10      340.44      345.27     24.75 o 
   6   0  10      149.17      162.46     46.28 o 
   7   0  10     3369.26     3093.81    110.07 o 
   8   0  10     1294.92     1331.70    104.13 o 
   9   0  10      722.82      785.40     70.08 o 
  10   0  10      801.93      829.03     75.37 o 
  11   0  10      201.55      223.46     46.94 o 
 -13   1  10      502.43      499.23     31.08 o 
 -12   1  10      442.79      460.06     28.52 o 
 -11   1  10      832.87      764.12     41.54 o 
 -10   1  10        1.17       46.79     42.97 o 
  -9   1  10        7.89       26.46      9.22 o 
  -8   1  10     1434.92     1359.34     38.73 o 
  -7   1  10     5407.78     5133.91     80.65 o 
  -6   1  10    16648.66    16250.81    177.48 o 
  -5   1  10    18044.28    18523.84    151.08 o 
  -4   1  10    22261.98    22415.72    179.75 o 
  -3   1  10    16255.79    16602.34     90.82 o 
  -2   1  10    13325.96    13725.71     91.85 o 
  -1   1  10    18616.65    19551.60    230.32 o 
   0   1  10      392.79      378.16     11.74 o 
   1   1  10      103.71       82.12      4.46 o 
   2   1  10     4812.36     4663.29     52.64 o 
   3   1  10     7430.06     7450.93    158.49 o 
   4   1  10     4876.17     4496.52     85.78 o 
   5   1  10     5523.43     5065.93    154.65 o 
   6   1  10     4319.28     4024.95     70.04 o 
   7   1  10      275.98      270.78     19.85 o 
   8   1  10      889.69      931.40     40.07 o 
   9   1  10       22.32       54.21     16.08 o 
  10   1  10       49.41       81.63     18.89 o 
  11   1  10       88.10       93.27     22.02 o 
 -13   2  10       15.21       43.02      9.44 o 
 -12   2  10       79.82      127.36     15.73 o 
 -11   2  10      816.74      857.71     36.29 o 
 -10   2  10     4109.54     3879.86     92.12 o 
  -9   2  10     3466.68     3394.30     65.34 o 
  -8   2  10      814.71      717.12     28.27 o 
  -7   2  10     1798.28     1858.73     42.38 o 
  -6   2  10     5737.26     5670.59     76.72 o 
  -5   2  10     3822.13     4052.67     48.27 o 
  -4   2  10      833.58      785.32     20.07 o 
  -3   2  10    21932.83    22560.21    108.19 o 
  -2   2  10     7165.25     6888.66     47.93 o 
  -1   2  10    18349.13    19456.01    199.53 o 
   0   2  10     9144.77     9001.55    105.73 o 
   1   2  10    12368.71    13331.97    196.61 o 
   2   2  10    10670.36    10344.98    191.44 o 
   3   2  10     7566.73     7498.61     97.48 o 
   4   2  10     2169.06     1983.12     63.78 o 
   5   2  10       72.57       69.62      8.79 o 
   6   2  10      141.45      150.69     15.84 o 
   7   2  10     1938.33     1812.32     46.55 o 
   8   2  10      856.67      817.97     38.47 o 
   9   2  10     1055.08     1174.43     47.90 o 
  10   2  10     1175.29     1248.40     65.21 o 
  11   2  10      807.15      825.01     54.34 o 
 -13   3  10      492.62      531.38     31.45 o 
 -12   3  10      925.96     1016.15     40.77 o 
 -11   3  10      325.86      392.26     41.76 o 
 -10   3  10        0.68       13.90     17.85 o 
  -9   3  10      193.13      191.17     27.96 o 
  -8   3  10      582.74      572.48     25.26 o 
  -7   3  10     2175.01     2091.97     45.21 o 
  -6   3  10     2230.83     2102.35     64.02 o 
  -5   3  10     6407.57     6295.26     70.27 o 
  -4   3  10     9733.78     9881.04     98.11 o 
  -3   3  10    14242.77    14000.15     76.74 o 
  -2   3  10    21047.07    22933.11    111.88 o 
  -1   3  10     3609.59     3845.29     46.23 o 
   0   3  10       72.08       67.56      8.07 o 
   1   3  10     1092.64     1086.30     25.96 o 
   2   3  10      168.02      180.86      8.87 o 
   3   3  10      390.64      354.84     15.62 o 
   4   3  10     1951.64     1851.82     33.40 o 
   5   3  10     3585.66     3392.91     60.50 o 
   6   3  10     1553.39     1435.79     51.91 o 
   7   3  10     2998.04     2849.47     59.23 o 
   8   3  10      892.63      935.83     39.79 o 
   9   3  10      316.49      357.03     31.56 o 
  10   3  10        3.45        0.07     13.38 o 
  11   3  10      116.00      121.62     22.11 o 
 -13   4  10       41.76       87.94     15.50 o 
 -12   4  10      110.83      151.23     19.56 o 
 -11   4  10       81.22      103.46     13.82 o 
 -10   4  10      733.79      689.41     31.30 o 
  -9   4  10     1373.75     1407.94     55.82 o 
  -8   4  10      303.74      344.34     21.95 o 
  -7   4  10     1328.33     1218.78     57.16 o 
  -6   4  10      509.14      548.52     21.79 o 
  -5   4  10      180.90      233.24     21.44 o 
  -4   4  10      525.57      560.00     16.56 o 
  -3   4  10      470.24      454.23     14.25 o 
  -2   4  10       20.39       14.52      9.19 o 
  -1   4  10     7699.59     8488.75     56.93 o 
   0   4  10     4282.63     4052.39     50.14 o 
   1   4  10     3887.46     3957.64     68.82 o 
   2   4  10      161.38      143.85      8.97 o 
   3   4  10      163.13      138.73     13.32 o 
   4   4  10      755.96      731.72     35.78 o 
   5   4  10     1132.74     1021.68     32.05 o 
   6   4  10       47.78       72.96     11.07 o 
   7   4  10     1122.69     1034.00     36.06 o 
   8   4  10      731.53      790.95     37.29 o 
   9   4  10      814.66      830.19     35.14 o 
  10   4  10      399.77      408.23     30.94 o 
  11   4  10      149.57      193.04     44.96 o 
 -13   5  10       88.17      112.61     19.39 o 
 -12   5  10       87.10      136.77     21.05 o 
 -11   5  10        4.07       21.12     10.54 o 
 -10   5  10       12.22       20.65      6.85 o 
  -9   5  10      905.70      943.46     40.05 o 
  -8   5  10       26.02       52.65      9.73 o 
  -7   5  10      233.64      247.60     18.11 o 
  -6   5  10     1411.29     1178.60     28.88 o 
  -5   5  10     1196.36     1164.73     24.08 o 
  -4   5  10      787.10      771.52     20.34 o 
  -3   5  10     1455.81     1303.23     25.29 o 
  -2   5  10      513.60      557.23     16.98 o 
  -1   5  10      134.90      162.92     16.68 o 
   0   5  10     3032.15     3244.55     39.91 o 
   1   5  10      406.17      491.06     14.42 o 
   2   5  10      886.27      862.15     25.78 o 
   3   5  10        3.50        8.03      4.18 o 
   4   5  10      543.01      560.03     23.13 o 
   5   5  10      597.64      559.56     50.10 o 
   6   5  10      843.64      888.53     31.89 o 
   7   5  10       26.48       36.67      9.14 o 
   8   5  10      261.91      282.67     23.89 o 
   9   5  10        7.99       34.21     11.35 o 
  10   5  10       70.72       95.40     22.71 o 
 -13   6  10        1.68       29.75     19.17 o 
 -12   6  10        0.90       19.30      9.76 o 
 -11   6  10       11.21       27.57      9.95 o 
 -10   6  10        0.27        6.60     11.38 o 
  -9   6  10      101.48       97.92     17.61 o 
  -8   6  10      250.34      235.78     20.34 o 
  -7   6  10        3.84       25.40      6.81 o 
  -6   6  10      223.65      249.65     15.19 o 
  -5   6  10        8.86        7.88      7.17 o 
  -4   6  10      155.49      144.14     11.01 o 
  -3   6  10      152.83      171.76     18.41 o 
  -2   6  10      112.55      124.97      9.66 o 
  -1   6  10     5093.07     5698.88     51.62 o 
   0   6  10     2115.42     2360.35     33.03 o 
   1   6  10       96.92      121.79     12.14 o 
   2   6  10      830.19      812.56     25.73 o 
   3   6  10      142.30      149.89     14.08 o 
   4   6  10      382.48      401.54     20.11 o 
   5   6  10      340.21      357.91     19.89 o 
   6   6  10       76.43       95.79     12.90 o 
   7   6  10       46.26       71.48     15.57 o 
   8   6  10        2.92       32.27     10.52 o 
   9   6  10        1.76       17.86      9.91 o 
  10   6  10        0.56       12.64     12.87 o 
 -12   7  10        2.49       28.29     10.77 o 
 -11   7  10       31.96       62.74     15.13 o 
 -10   7  10        7.55        4.98      9.00 o 
  -9   7  10      119.56      132.79     19.97 o 
  -8   7  10        1.82       13.28      8.75 o 
  -7   7  10     1252.47     1175.47     41.03 o 
  -6   7  10     2716.40     2690.97     52.70 o 
  -5   7  10      960.51      848.20     26.54 o 
  -4   7  10     1264.88     1292.21     30.99 o 
  -3   7  10      310.48      313.92     15.37 o 
  -2   7  10     1862.71     1900.61     32.00 o 
  -1   7  10     4111.81     4044.78     53.28 o 
   0   7  10     1691.60     1735.37     29.93 o 
   1   7  10      319.01      318.23     16.11 o 
   2   7  10     1192.18     1267.33     32.61 o 
   3   7  10       31.21       53.77      8.64 o 
   4   7  10      569.82      603.65     30.65 o 
   5   7  10      118.56      131.68     18.25 o 
   6   7  10      347.07      367.95     28.63 o 
   7   7  10      239.18      276.71     28.08 o 
   8   7  10      136.33      161.78     22.06 o 
   9   7  10       61.61      109.69     17.10 o 
  10   7  10       96.24      116.17     21.25 o 
 -12   8  10        3.60       10.01     10.29 o 
 -11   8  10       46.18       64.72     16.69 o 
 -10   8  10      188.04      191.29     24.47 o 
  -9   8  10        9.79       31.61     23.25 o 
  -8   8  10      358.46      359.31     27.99 o 
  -7   8  10      725.58      745.89     29.64 o 
  -6   8  10       46.78       43.88      8.66 o 
  -5   8  10       58.57       40.63      9.14 o 
  -4   8  10      830.41      786.16     30.14 o 
  -3   8  10      444.17      480.88     20.18 o 
  -2   8  10      726.07      703.53     20.13 o 
  -1   8  10      431.83      481.00     20.74 o 
   0   8  10     1308.08     1325.66     33.59 o 
   1   8  10      594.10      565.91     21.39 o 
   2   8  10     3210.14     3217.96     65.57 o 
   3   8  10      569.45      558.38     28.94 o 
   4   8  10      898.56      849.68     36.76 o 
   5   8  10      159.00      147.98     19.67 o 
   6   8  10      784.33      723.15     39.71 o 
   7   8  10      288.39      303.96     30.22 o 
   8   8  10       38.78       52.64     15.33 o 
   9   8  10        0.84        4.59     11.86 o 
  10   8  10        1.57       22.15     12.99 o 
 -11   9  10      192.18      226.26     31.13 o 
 -10   9  10       25.77       31.20     13.37 o 
  -9   9  10      121.62      139.78     20.77 o 
  -8   9  10      681.27      724.32     37.48 o 
  -7   9  10      666.89      673.31     38.40 o 
  -6   9  10     2694.78     2626.36     82.53 o 
  -5   9  10     3453.93     3258.23    123.79 o 
  -4   9  10     3354.77     3271.55     81.32 o 
  -3   9  10     3030.17     3115.80     60.15 o 
  -2   9  10      961.96      887.14     27.24 o 
  -1   9  10     2803.20     2624.42     74.80 o 
   0   9  10     1676.32     1708.16     46.02 o 
   1   9  10      897.55      903.82     54.05 o 
   2   9  10       31.14       56.79     11.90 o 
   3   9  10      341.39      327.26     23.72 o 
   4   9  10     1755.14     1760.33     73.35 o 
   5   9  10      471.35      529.90     31.16 o 
   6   9  10      226.20      255.53     27.06 o 
   7   9  10       43.54       48.60     12.63 o 
   8   9  10        0.90       12.87     10.06 o 
   9   9  10      208.86      272.76     38.46 o 
 -11  10  10      289.18      277.31     30.56 o 
 -10  10  10      419.18      496.59     34.90 o 
  -9  10  10      261.41      274.32     29.62 o 
  -8  10  10      393.63      444.45     41.34 o 
  -7  10  10      680.65      609.35     34.19 o 
  -6  10  10      356.47      457.18     28.60 o 
  -5  10  10      163.40      171.91     19.33 o 
  -4  10  10       20.71       13.75      7.45 o 
  -3  10  10      969.37      908.40     43.29 o 
  -2  10  10     1906.57     1865.42     66.61 o 
  -1  10  10     2153.54     1927.76     67.76 o 
   0  10  10     3429.05     3468.03     91.38 o 
   1  10  10      765.88      730.77     42.42 o 
   2  10  10     2892.84     2847.44     65.66 o 
   3  10  10     2285.25     2298.84     61.34 o 
   4  10  10      129.64      161.04     20.01 o 
   5  10  10      122.15      146.07     20.60 o 
   6  10  10      189.56      230.81     30.83 o 
   7  10  10       46.88       73.59     14.28 o 
   8  10  10      460.25      499.38     40.10 o 
   9  10  10      558.02      566.48     81.32 o 
 -10  11  10       34.42       41.21     11.27 o 
  -9  11  10       39.95       45.31     10.72 o 
  -8  11  10       30.24       29.18     10.42 o 
  -7  11  10      686.72      681.63     35.47 o 
  -6  11  10     2040.10     1881.20    176.52 o 
  -5  11  10     4066.94     3962.85    101.79 o 
  -4  11  10     4623.58     4452.12    304.11 o 
  -3  11  10     2537.47     2552.95    143.79 o 
  -2  11  10     3081.90     2964.64     87.88 o 
  -1  11  10     3609.59     3568.94     96.74 o 
   0  11  10     1471.98     1398.57     82.64 o 
   1  11  10      226.60      291.17     33.70 o 
   2  11  10      559.82      538.81     38.33 o 
   3  11  10      940.87      919.80     51.15 o 
   4  11  10      153.46      184.92     28.70 o 
   5  11  10      719.82      734.84     37.87 o 
   6  11  10     1380.78     1457.35     55.58 o 
   7  11  10     1739.65     1727.32     63.14 o 
   8  11  10      705.29      803.12     42.91 o 
 -10  12  10      615.50      695.18     40.18 o 
  -9  12  10      468.52      472.70     50.57 o 
  -8  12  10      951.01      914.24     53.40 o 
  -7  12  10      841.19      817.67     79.99 o 
  -6  12  10      533.90      613.41     42.94 o 
  -5  12  10       22.72       29.99     15.21 o 
  -4  12  10        0.45       12.56     12.56 o 
  -3  12  10      115.77      126.93     33.72 o 
  -2  12  10      748.27      677.62     45.11 o 
  -1  12  10     2903.84     2628.26     86.94 o 
   0  12  10     4771.03     4521.08    114.53 o 
   1  12  10     2907.63     3044.42     94.66 o 
   2  12  10      819.26      760.03     47.45 o 
   3  12  10      338.13      344.94     38.77 o 
   4  12  10      389.13      362.11     40.43 o 
   5  12  10      439.81      443.75     37.36 o 
   6  12  10        9.02       16.32     20.83 o 
   7  12  10      353.58      346.53     40.42 o 
  -9  13  10       22.69       35.35     12.80 o 
  -8  13  10      129.58      144.12     37.68 o 
  -7  13  10      468.80      465.09     38.56 o 
  -6  13  10      320.06      351.81     39.62 o 
  -5  13  10      684.33      542.77     59.50 o 
  -4  13  10     2406.98     2129.44    118.34 o 
  -3  13  10     2329.64     2118.86    116.36 o 
  -2  13  10     1128.19     1016.59    101.81 o 
  -1  13  10      123.25      135.31     31.40 o 
   0  13  10        0.45       37.02     13.27 o 
   1  13  10       43.66       57.31     16.04 o 
   2  13  10      367.98      335.79     47.93 o 
   3  13  10      836.62      761.14     48.85 o 
   4  13  10     1158.26     1120.99     61.47 o 
   5  13  10     1808.71     1914.11     82.27 o 
   6  13  10     1526.84     1580.16     76.13 o 
   7  13  10      847.41      959.42     59.35 o 
  -8  14  10      848.80      853.66    150.40 o 
  -7  14  10      595.43      651.19     68.76 o 
  -6  14  10      194.84      276.34     54.87 o 
  -5  14  10       11.48        5.95     14.54 o 
  -4  14  10       37.68       42.97     19.17 o 
  -3  14  10       39.24       47.60     23.80 o 
  -2  14  10      535.95      536.07     41.82 o 
  -1  14  10      629.37      739.96     49.55 o 
   0  14  10      767.88      696.37     47.91 o 
   1  14  10      956.23      887.91     54.42 o 
   2  14  10     1415.36     1394.55     69.41 o 
   3  14  10     1282.43     1164.62     63.58 o 
   4  14  10      338.91      390.34     38.76 o 
   5  14  10      152.56      221.86     34.82 o 
   6  14  10      317.95      424.67     48.62 o 
  -7  15  10       43.40       49.58     17.85 o 
  -6  15  10      292.57      332.54     57.52 o 
  -5  15  10      419.02      443.61     68.76 o 
  -4  15  10      587.68      518.97     58.84 o 
  -3  15  10      162.29      238.00     48.26 o 
  -2  15  10       36.27       38.25     12.85 o 
  -1  15  10        0.63       -5.25      8.38 o 
   0  15  10       13.97       26.06     10.76 o 
   1  15  10       28.43       18.51     23.14 o 
   2  15  10      279.32      301.04     38.86 o 
   3  15  10      700.76      784.85     53.74 o 
   4  15  10     1535.84     1435.44    206.93 o 
   5  15  10     1021.05      997.89     62.17 o 
  -5  16  10       32.26       62.81     20.49 o 
  -4  16  10        0.96        8.59     16.53 o 
  -3  16  10       13.94       32.80     13.98 o 
  -2  16  10      131.11       97.05     22.58 o 
  -1  16  10      338.37      365.85     43.71 o 
   0  16  10      747.03      738.73     52.33 o 
   1  16  10      816.60      819.07     55.85 o 
   2  16  10      358.10      389.77     46.27 o 
   3  16  10       68.65      117.19     24.72 o 
  -3  17  10      168.64      176.52     41.65 o 
  -2  17  10       44.13       92.01     19.84 o 
  -1  17  10        8.56        9.13     22.15 o 
   0  17  10       72.85       71.19     15.72 o 
 -13   1  11        0.47       14.18      7.84 o 
 -12   1  11       62.64       72.02     18.61 o 
 -11   1  11      728.17      723.53     53.34 o 
 -10   1  11      897.73      838.04     49.24 o 
  -9   1  11      739.27      771.76     36.25 o 
  -8   1  11       61.56      108.73     13.31 o 
  -7   1  11      763.73      636.23     39.31 o 
  -6   1  11      290.29      320.93     16.77 o 
  -5   1  11        5.26       13.60      3.88 o 
  -4   1  11       28.96       58.94     14.05 o 
  -3   1  11      500.48      550.95     13.79 o 
  -2   1  11     4193.25     4254.21     35.76 o 
  -1   1  11     3592.19     3993.09     43.76 o 
   0   1  11      562.09      641.04     16.02 o 
   1   1  11       26.77       65.68     11.57 o 
   2   1  11      246.04      311.37     11.27 o 
   3   1  11       39.21       47.37      7.56 o 
   4   1  11     3561.05     3475.92     48.70 o 
   5   1  11     2531.72     2483.37     69.25 o 
   6   1  11      344.51      340.61     20.20 o 
   7   1  11      449.46      429.81     27.64 o 
   8   1  11       13.20       42.97     12.60 o 
   9   1  11       11.82       15.92     12.38 o 
  10   1  11      262.04      317.07     39.95 o 
  11   1  11       16.37       27.07     15.87 o 
 -13   2  11        8.44       24.10      9.26 o 
 -12   2  11       20.49       30.22     16.99 o 
 -11   2  11       35.60       55.69     11.97 o 
 -10   2  11        3.87       24.81      8.80 o 
  -9   2  11     1921.14     1988.57     50.24 o 
  -8   2  11     1851.53     1714.75     43.76 o 
  -7   2  11     2531.29     2294.68     47.54 o 
  -6   2  11      291.92      300.34     16.10 o 
  -5   2  11      686.92      669.25     17.92 o 
  -4   2  11     2132.97     2389.00     35.23 o 
  -3   2  11       12.71       53.31     16.87 o 
  -2   2  11      316.45      369.06     21.60 o 
  -1   2  11      897.53      942.14     22.73 o 
   0   2  11      776.06      844.95     23.01 o 
   1   2  11     1881.55     1728.79     28.96 o 
   2   2  11     3043.72     3293.52     40.24 o 
   3   2  11     5864.30     5968.62     78.50 o 
   4   2  11     1416.20     1287.51     61.45 o 
   5   2  11      376.79      377.75     20.59 o 
   6   2  11      555.41      598.34     28.15 o 
   7   2  11     2057.10     1895.35     51.53 o 
   8   2  11      247.81      224.96     32.22 o 
   9   2  11      143.90      139.82     23.60 o 
  10   2  11       86.20       75.41     17.69 o 
  11   2  11      437.85      486.40     44.91 o 
 -13   3  11      322.65      382.86     31.72 o 
 -12   3  11      869.74      872.92     37.88 o 
 -11   3  11      766.78      724.60     33.39 o 
 -10   3  11      896.01      882.22     59.75 o 
  -9   3  11     1267.04     1247.05     76.05 o 
  -8   3  11      210.01      234.77     19.35 o 
  -7   3  11       16.77       32.57      8.63 o 
  -6   3  11      116.43      112.01     12.48 o 
  -5   3  11      687.44      669.72     17.47 o 
  -4   3  11     2107.71     2054.85     29.41 o 
  -3   3  11     3124.00     3176.45     44.02 o 
  -2   3  11    14558.41    16065.30     78.18 o 
  -1   3  11      173.65      172.54     11.45 o 
   0   3  11     1038.24     1055.77     25.66 o 
   1   3  11      279.70      245.47     12.92 o 
   2   3  11     5396.18     5594.99    120.71 o 
   3   3  11     2964.26     2946.83     80.99 o 
   4   3  11     5121.09     5034.37     67.77 o 
   5   3  11     4040.69     4041.78     64.21 o 
   6   3  11     1495.01     1326.94     55.44 o 
   7   3  11     3279.35     3252.72     68.51 o 
   8   3  11     2765.30     2708.17     87.88 o 
   9   3  11      634.65      686.14     46.51 o 
  10   3  11       49.55      137.03     25.66 o 
  11   3  11      102.38      179.82     39.67 o 
 -13   4  11       16.71       18.95     17.50 o 
 -12   4  11      124.47      154.97     18.51 o 
 -11   4  11      671.41      637.47     31.49 o 
 -10   4  11      600.04      556.52     33.40 o 
  -9   4  11      514.40      526.39     26.17 o 
  -8   4  11      362.82      350.43     20.74 o 
  -7   4  11     3243.88     3152.42     56.55 o 
  -6   4  11     7412.84     7139.08    131.04 o 
  -5   4  11     4751.29     4818.09     48.37 o 
  -4   4  11     1252.39     1183.85     23.02 o 
  -3   4  11      158.44      183.97      9.82 o 
  -2   4  11     3745.57     4203.72     44.98 o 
  -1   4  11     2957.19     3165.15     32.85 o 
   0   4  11     2174.63     2054.68     37.10 o 
   1   4  11     5931.75     6062.61    100.67 o 
   2   4  11     3191.60     3037.65     86.12 o 
   3   4  11     1281.16     1339.15     57.13 o 
   4   4  11      107.13      134.52     14.03 o 
   5   4  11      485.23      522.99     23.53 o 
   6   4  11       78.86       93.24     12.62 o 
   7   4  11      200.69      237.49     21.39 o 
   8   4  11     1074.48     1016.10     38.10 o 
   9   4  11     2649.76     2549.94     74.81 o 
  10   4  11     1831.31     1995.79     99.50 o 
 -13   5  11      779.79      788.79     44.63 o 
 -12   5  11     1294.06     1203.63     56.35 o 
 -11   5  11      956.32      927.41     49.27 o 
 -10   5  11     1007.60     1034.95     38.46 o 
  -9   5  11     1088.38     1011.04     36.41 o 
  -8   5  11       46.88       49.20      9.18 o 
  -7   5  11       81.82       65.26     10.24 o 
  -6   5  11       94.90       92.70     10.28 o 
  -5   5  11     1035.97     1060.49     23.42 o 
  -4   5  11     3017.25     2996.81     40.77 o 
  -3   5  11     9901.88     9987.95     71.37 o 
  -2   5  11     6275.41     6432.80     66.92 o 
  -1   5  11     1132.77     1048.53     20.56 o 
   0   5  11        2.16        8.68      4.34 o 
   1   5  11      262.75      251.80     14.13 o 
   2   5  11     3507.89     3731.68     64.11 o 
   3   5  11      951.78      897.54     28.02 o 
   4   5  11     3828.02     3866.99     65.65 o 
   5   5  11     3285.98     3037.01    105.63 o 
   6   5  11     5011.55     5090.69    103.82 o 
   7   5  11     4530.50     4832.39    179.97 o 
   8   5  11     2418.49     2601.04     65.94 o 
   9   5  11      623.34      744.24     39.60 o 
  10   5  11       44.90       44.96     24.46 o 
 -12   6  11       44.06       43.43     16.47 o 
 -11   6  11      391.91      390.39     29.96 o 
 -10   6  11      753.11      726.43     39.24 o 
  -9   6  11     2717.09     2653.75     71.05 o 
  -8   6  11     6214.38     6028.78     84.78 o 
  -7   6  11     2784.73     2721.93     53.67 o 
  -6   6  11     1983.42     1881.04     37.81 o 
  -5   6  11     1376.41     1280.15     34.27 o 
  -4   6  11      795.93      731.41     20.70 o 
  -3   6  11        0.46       12.27      3.48 o 
  -2   6  11     1703.08     1703.87     29.53 o 
  -1   6  11     6704.21     6942.77     71.86 o 
   0   6  11     2839.49     2860.59     46.64 o 
   1   6  11     1573.00     1615.48     36.01 o 
   2   6  11     5792.46     5973.86    106.49 o 
   3   6  11    10588.41    10550.60    338.87 o 
   4   6  11     4452.51     4195.76    136.65 o 
   5   6  11       17.67       23.22      6.50 o 
   6   6  11      222.19      229.06     20.37 o 
   7   6  11      370.63      396.96     28.76 o 
   8   6  11      483.45      554.48     33.58 o 
   9   6  11      990.98     1130.25     67.72 o 
  10   6  11      924.40      981.99     59.28 o 
 -12   7  11     1348.79     1242.61     56.44 o 
 -11   7  11      928.66      890.14     45.15 o 
 -10   7  11     1553.95     1581.67     58.45 o 
  -9   7  11      385.29      420.17     33.40 o 
  -8   7  11        6.70       20.71      8.83 o 
  -7   7  11      337.56      366.25     20.33 o 
  -6   7  11     1598.53     1643.99     41.33 o 
  -5   7  11     2956.94     2731.59     79.12 o 
  -4   7  11     3020.22     2815.91    104.50 o 
  -3   7  11     1978.73     1862.40     33.06 o 
  -2   7  11     2044.68     2061.97     34.01 o 
  -1   7  11     2439.34     2341.61     42.78 o 
   0   7  11     2594.43     2508.43     56.20 o 
   1   7  11      304.68      295.58     19.47 o 
   2   7  11        7.11       15.65      7.41 o 
   3   7  11     1479.75     1425.48     50.90 o 
   4   7  11     5287.64     4961.21     96.51 o 
   5   7  11     4797.83     4619.47    109.84 o 
   6   7  11     2359.14     2358.21     73.40 o 
   7   7  11     1597.59     1634.38     57.03 o 
   8   7  11      465.12      478.14     36.19 o 
   9   7  11      350.16      477.70     34.21 o 
  10   7  11      306.53      400.42     46.03 o 
 -12   8  11       69.53       67.19     14.57 o 
 -11   8  11      391.73      440.91     35.45 o 
 -10   8  11      985.37      848.10     43.62 o 
  -9   8  11     2013.67     1931.24     62.88 o 
  -8   8  11     3925.72     3575.43     81.49 o 
  -7   8  11     3012.33     2940.51     76.62 o 
  -6   8  11      824.84      857.26     30.67 o 
  -5   8  11      320.25      293.10     20.57 o 
  -4   8  11       22.66       18.22      5.07 o 
  -3   8  11       28.94       72.65      8.51 o 
  -2   8  11      118.16      124.18     12.60 o 
  -1   8  11     1269.34     1297.57     44.28 o 
   0   8  11     3030.59     3033.34     50.58 o 
   1   8  11    10117.42    10146.13    226.44 o 
   2   8  11     7847.98     7921.07    153.42 o 
   3   8  11     1522.00     1554.31     68.10 o 
   4   8  11      670.42      665.25     33.00 o 
   5   8  11      247.01      248.70     28.80 o 
   6   8  11      288.89      259.40     34.04 o 
   7   8  11        1.16       22.87     10.50 o 
   8   8  11      229.11      236.72     27.90 o 
   9   8  11      572.28      654.23     37.31 o 
 -11   9  11      242.18      236.95     28.39 o 
 -10   9  11       68.53       81.97     16.16 o 
  -9   9  11       14.41       29.12     10.54 o 
  -8   9  11        0.45        4.07      8.55 o 
  -7   9  11       81.14       65.15     11.27 o 
  -6   9  11      943.02      993.74     40.49 o 
  -5   9  11     2332.00     2209.46     55.92 o 
  -4   9  11     2346.93     2254.62     47.09 o 
  -3   9  11     2770.05     2930.09     62.29 o 
  -2   9  11     2521.24     2506.61     75.65 o 
  -1   9  11      901.36      893.47     44.40 o 
   0   9  11      377.24      404.63     23.36 o 
   1   9  11      213.46      220.15     21.53 o 
   2   9  11      733.37      725.75     32.95 o 
   3   9  11      137.30      142.09     18.58 o 
   4   9  11      284.39      325.47     28.05 o 
   5   9  11      605.52      614.88     33.64 o 
   6   9  11      411.36      476.34     42.62 o 
   7   9  11      604.72      601.86     43.34 o 
   8   9  11      462.49      463.21     32.48 o 
   9   9  11      369.42      437.11     48.18 o 
 -11  10  11      196.15      200.53     26.68 o 
 -10  10  11      402.76      377.69     39.94 o 
  -9  10  11      415.89      441.71     31.08 o 
  -8  10  11      263.80      291.44     28.56 o 
  -7  10  11      436.01      426.60     28.01 o 
  -6  10  11      336.66      377.02     24.46 o 
  -5  10  11      242.73      255.66     19.78 o 
  -4  10  11      561.18      596.92     24.87 o 
  -3  10  11      183.53      186.72     26.85 o 
  -2  10  11     1309.79     1221.66     91.89 o 
  -1  10  11     3498.35     3417.85    104.79 o 
   0  10  11     2999.71     3051.79     86.95 o 
   1  10  11      466.09      478.61     34.91 o 
   2  10  11       96.80      133.32     18.33 o 
   3  10  11      470.74      468.41     28.53 o 
   4  10  11      579.36      592.81     32.82 o 
   5  10  11      857.26      809.97     39.81 o 
   6  10  11      156.79      180.60     23.87 o 
   7  10  11       44.06       52.85     18.69 o 
   8  10  11       46.77       48.03     12.00 o 
 -10  11  11        2.31       11.83     10.30 o 
  -9  11  11        8.96       29.02     10.77 o 
  -8  11  11      215.97      225.99     25.54 o 
  -7  11  11      292.74      335.46     27.88 o 
  -6  11  11      554.83      560.99     38.31 o 
  -5  11  11      663.30      642.60     62.14 o 
  -4  11  11     1681.82     1566.17     94.54 o 
  -3  11  11     1485.01     1426.48     62.15 o 
  -2  11  11     1581.19     1491.50     63.56 o 
  -1  11  11      436.76      385.00     34.63 o 
   0  11  11        4.27        1.46     23.80 o 
   1  11  11        5.42       10.53     10.14 o 
   2  11  11       64.71       75.99     17.88 o 
   3  11  11      256.64      321.30     36.90 o 
   4  11  11       49.07       51.90     14.96 o 
   5  11  11      157.58      172.67     22.54 o 
   6  11  11      289.88      331.55     32.05 o 
   7  11  11      268.09      288.70     30.69 o 
   8  11  11        8.59       20.54     17.93 o 
 -10  12  11      110.60       98.50     38.34 o 
  -9  12  11       54.17       69.03     16.34 o 
  -8  12  11       13.91       20.49     14.88 o 
  -7  12  11      101.33      138.29     24.30 o 
  -6  12  11       61.22      104.46     29.09 o 
  -5  12  11        0.50       10.58     14.54 o 
  -4  12  11       62.13      111.73     29.75 o 
  -3  12  11      353.24      345.45     37.83 o 
  -2  12  11        9.22       14.53      9.85 o 
  -1  12  11       43.18       45.18     15.24 o 
   0  12  11      683.17      597.72     42.04 o 
   1  12  11      118.27      160.05     27.32 o 
   2  12  11      312.98      309.74     37.14 o 
   3  12  11      553.13      563.66     41.07 o 
   4  12  11        1.00       20.23      9.85 o 
   5  12  11       93.92      101.34     22.02 o 
   6  12  11        3.12       16.68     11.91 o 
   7  12  11       25.88       37.35     14.96 o 
  -9  13  11       27.48       50.43     13.81 o 
  -8  13  11        6.55      -11.24     13.22 o 
  -7  13  11       20.02       62.14     23.80 o 
  -6  13  11      393.47      443.61     52.89 o 
  -5  13  11      955.35      858.78     76.03 o 
  -4  13  11      285.97      345.10     56.86 o 
  -3  13  11      100.97      132.70     25.01 o 
  -2  13  11      151.18      149.56     26.63 o 
  -1  13  11      133.76      124.42     24.30 o 
   0  13  11     1550.76     1527.18     69.64 o 
   1  13  11      708.21      713.65     48.38 o 
   2  13  11       19.39       18.31     11.45 o 
   3  13  11      124.81      101.31     26.78 o 
   4  13  11        2.07       16.24     11.66 o 
   5  13  11        6.98       46.46     36.69 o 
   6  13  11        3.63       38.40     15.57 o 
  -8  14  11       98.86      101.81     33.72 o 
  -7  14  11       28.56       13.22     13.22 o 
  -6  14  11      187.13      211.56     47.60 o 
  -5  14  11      229.39      286.92     53.55 o 
  -4  14  11        0.32       13.88     14.54 o 
  -3  14  11        9.33       -7.93      7.93 o 
  -2  14  11       78.30       60.68     16.59 o 
  -1  14  11       11.10       50.79     16.28 o 
   0  14  11      150.93      156.18     28.47 o 
   1  14  11       82.09       91.11     20.51 o 
   2  14  11        3.86       15.47     10.92 o 
   3  14  11       61.62       65.98     16.12 o 
   4  14  11      133.95      134.92     25.19 o 
   5  14  11       77.28       86.60     36.03 o 
  -7  15  11       24.96       60.82     25.78 o 
  -6  15  11       61.00       95.20     28.43 o 
  -5  15  11      329.45      419.81     67.43 o 
  -4  15  11      179.60      201.95     30.96 o 
  -3  15  11       73.38       69.16     42.31 o 
  -2  15  11       16.12       26.23     11.58 o 
  -1  15  11       74.70      103.73     20.30 o 
   0  15  11      399.70      434.84     42.00 o 
   1  15  11      216.17      297.76     38.26 o 
   2  15  11       22.98       53.99     16.20 o 
   3  15  11      293.07      393.22     47.19 o 
   4  15  11      257.25      302.84     48.92 o 
  -5  16  11       92.85      148.09     37.68 o 
  -4  16  11        4.46       15.04     11.19 o 
  -3  16  11        3.29       12.88     22.15 o 
  -2  16  11      103.87      142.62     26.88 o 
  -1  16  11       20.59       17.93     11.19 o 
   0  16  11      105.33      117.53     23.35 o 
   1  16  11      667.29      654.28     49.49 o 
   2  16  11     1090.56     1151.91     67.07 o 
 -13   0  12      162.36      201.66     32.06 o 
 -12   0  12      485.10      492.80     43.96 o 
 -11   0  12       66.43      105.61     23.14 o 
 -10   0  12     1825.84     1719.05    139.16 o 
  -9   0  12     3117.80     2867.67    115.03 o 
  -8   0  12     1910.26     1624.31     60.17 o 
  -7   0  12     2729.91     2558.80    103.46 o 
  -6   0  12     1732.26     1523.11     51.11 o 
  -5   0  12     3956.61     3640.82     74.06 o 
  -4   0  12       14.14       19.61     10.03 o 
  -3   0  12     1755.86     1858.14     35.17 o 
  -2   0  12     4326.71     4351.67     72.14 o 
  -1   0  12      324.38      381.56     15.20 o 
   0   0  12      932.86      970.60     41.16 o 
   1   0  12    15548.89    16223.37    605.00 o 
   2   0  12    48180.79    49152.39   2490.74 o 
   3   0  12    22631.65    22259.91    467.72 o 
   4   0  12     6469.03     5983.99    199.32 o 
   5   0  12     2556.63     2442.14    105.78 o 
   6   0  12      149.33      174.53     38.34 o 
   7   0  12       47.69       66.77     23.14 o 
   8   0  12      184.37      130.24     35.04 o 
   9   0  12      279.85      286.26     52.23 o 
  10   0  12      811.05      858.12     77.35 o 
 -13   1  12      536.19      540.32     31.06 o 
 -12   1  12     1017.17     1151.40     43.92 o 
 -11   1  12     1779.57     1679.54     51.61 o 
 -10   1  12      965.41      943.00     37.01 o 
  -9   1  12      655.85      651.53     60.21 o 
  -8   1  12       69.42       94.97     12.35 o 
  -7   1  12       61.14       76.73     10.89 o 
  -6   1  12     1830.99     1827.46     54.77 o 
  -5   1  12     2682.68     2443.27     42.88 o 
  -4   1  12     3152.75     3151.78     37.87 o 
  -3   1  12     9186.75     8717.49     60.89 o 
  -2   1  12     9562.85     9422.49     68.45 o 
  -1   1  12     8382.26     8339.80    110.77 o 
   0   1  12    13278.40    13561.53    245.16 o 
   1   1  12     4196.39     4375.23    119.47 o 
   2   1  12     3264.64     3226.38     68.80 o 
   3   1  12       42.14       72.40      9.31 o 
   4   1  12     2458.90     2282.13     66.99 o 
   5   1  12     2358.10     2276.60     58.75 o 
   6   1  12     3160.40     2940.31     70.44 o 
   7   1  12     1489.30     1527.35     65.65 o 
   8   1  12     1670.66     1628.59     85.94 o 
   9   1  12      756.62      889.53     53.75 o 
  10   1  12      267.16      322.25     51.57 o 
 -13   2  12       30.90       37.24      9.72 o 
 -12   2  12        4.65       27.54      9.26 o 
 -11   2  12      493.78      500.83     32.25 o 
 -10   2  12      110.95      156.25     42.18 o 
  -9   2  12      181.67      213.64     26.81 o 
  -8   2  12      852.49      828.17     30.81 o 
  -7   2  12     6722.02     6170.93    250.64 o 
  -6   2  12     3642.43     3464.32    175.36 o 
  -5   2  12     2877.87     2720.04     45.84 o 
  -4   2  12      158.72      175.03      9.73 o 
  -3   2  12      279.92      253.91     10.04 o 
  -2   2  12     4201.98     4106.47     37.95 o 
  -1   2  12     7716.47     7707.16    103.63 o 
   0   2  12    17834.80    19367.98    229.13 o 
   1   2  12    15642.11    15791.55    299.00 o 
   2   2  12     2958.76     2993.83     39.82 o 
   3   2  12     4046.64     3807.34    110.98 o 
   4   2  12     5874.43     5324.47    129.39 o 
   5   2  12     7515.72     7278.41    191.71 o 
   6   2  12     2981.77     2789.73     73.19 o 
   7   2  12       17.79       36.20     11.44 o 
   8   2  12      159.21      188.70     29.45 o 
   9   2  12      465.20      513.99     39.80 o 
  10   2  12      372.02      367.47     43.82 o 
 -13   3  12      729.28      762.23     37.27 o 
 -12   3  12      392.22      413.18     27.78 o 
 -11   3  12      222.26      228.89     22.27 o 
 -10   3  12      896.96      907.05     55.06 o 
  -9   3  12      327.22      383.50     27.48 o 
  -8   3  12       22.07       34.83      8.87 o 
  -7   3  12        9.79       21.29     13.90 o 
  -6   3  12       27.23       39.68      8.67 o 
  -5   3  12      570.54      545.97     16.35 o 
  -4   3  12     5847.40     5845.18     50.84 o 
  -3   3  12    13712.69    13857.66     79.66 o 
  -2   3  12     6064.93     6162.67     49.47 o 
  -1   3  12     9729.29     9766.13    108.40 o 
   0   3  12     2165.20     2140.08     39.79 o 
   1   3  12       41.86       83.68      9.63 o 
   2   3  12      352.88      341.42     16.27 o 
   3   3  12        0.43        6.08      5.88 o 
   4   3  12       21.75       21.56      7.24 o 
   5   3  12       53.11       70.79     10.63 o 
   6   3  12     1916.28     1911.22     47.96 o 
   7   3  12     5694.07     5520.38    147.39 o 
   8   3  12     2127.55     2063.94     82.89 o 
   9   3  12      343.80      339.08     40.19 o 
  10   3  12       50.47       89.75     19.40 o 
 -13   4  12       64.99       90.38     16.96 o 
 -12   4  12        4.05       10.61     12.31 o 
 -11   4  12      196.29      249.62     23.44 o 
 -10   4  12      534.93      634.93     30.31 o 
  -9   4  12      418.25      465.39     30.81 o 
  -8   4  12      456.65      464.46     23.52 o 
  -7   4  12     2110.95     2079.69     46.46 o 
  -6   4  12     1657.50     1638.40     39.75 o 
  -5   4  12     2127.72     2068.73     32.45 o 
  -4   4  12     1686.82     1608.29     27.53 o 
  -3   4  12       16.81       39.85      7.42 o 
  -2   4  12        1.53        7.17      3.03 o 
  -1   4  12     6904.42     7098.55     82.64 o 
   0   4  12      566.01      634.40     21.28 o 
   1   4  12      257.17      302.88     15.34 o 
   2   4  12     1080.30      982.02     28.49 o 
   3   4  12     1340.44     1374.90     35.02 o 
   4   4  12     2466.59     2255.07     56.87 o 
   5   4  12      238.95      270.73     19.54 o 
   6   4  12       33.25       49.47      9.68 o 
   7   4  12       11.52       27.76      8.92 o 
   8   4  12       19.80       49.34     12.20 o 
   9   4  12      192.41      196.16     24.10 o 
  10   4  12      363.86      508.49     41.04 o 
 -13   5  12       42.37       66.44     15.46 o 
 -12   5  12       52.78       81.41     17.67 o 
 -11   5  12      445.59      459.91     33.30 o 
 -10   5  12      370.67      391.57     29.12 o 
  -9   5  12      179.84      183.72     22.16 o 
  -8   5  12      470.10      444.01     32.56 o 
  -7   5  12       79.26       79.73     13.81 o 
  -6   5  12     1275.06     1242.47     42.95 o 
  -5   5  12      752.02      745.83     20.08 o 
  -4   5  12      604.86      566.82     18.09 o 
  -3   5  12     2441.05     2418.51     35.57 o 
  -2   5  12       33.47       35.36      6.46 o 
  -1   5  12     1266.16     1283.83     31.05 o 
   0   5  12      279.05      284.66     14.90 o 
   1   5  12      881.39      858.51     26.28 o 
   2   5  12       11.65       36.28      6.87 o 
   3   5  12      707.70      713.68     25.81 o 
   4   5  12     1963.81     1973.66     53.33 o 
   5   5  12     1456.69     1408.32     63.55 o 
   6   5  12      478.11      507.81     33.68 o 
   7   5  12       23.48       49.94      9.46 o 
   8   5  12       38.17       74.42     12.44 o 
   9   5  12       65.23      155.63     27.44 o 
  10   5  12      112.84      150.73     37.02 o 
 -12   6  12       20.46       19.58     12.99 o 
 -11   6  12        7.05       23.42      9.73 o 
 -10   6  12      154.80      188.00     24.08 o 
  -9   6  12      351.39      376.86     27.76 o 
  -8   6  12      574.42      583.70     26.88 o 
  -7   6  12      466.46      481.19     20.54 o 
  -6   6  12      239.12      224.83     15.31 o 
  -5   6  12      136.49      120.97     11.13 o 
  -4   6  12      212.69      223.81     12.58 o 
  -3   6  12      246.76      280.35     12.50 o 
  -2   6  12      588.42      579.33     21.42 o 
  -1   6  12      512.30      530.00     20.66 o 
   0   6  12      462.97      436.07     18.74 o 
   1   6  12       23.38       31.52      6.94 o 
   2   6  12      299.69      285.10     17.20 o 
   3   6  12      134.63      160.68     15.59 o 
   4   6  12       72.04       73.11     10.74 o 
   5   6  12      487.46      488.00     24.28 o 
   6   6  12      587.88      571.38     26.64 o 
   7   6  12      646.67      608.71     56.76 o 
   8   6  12       19.09       28.74     11.15 o 
   9   6  12        0.05       16.35     18.84 o 
  10   6  12       45.56      100.49     32.39 o 
 -12   7  12       10.45       43.36     13.31 o 
 -11   7  12       87.96      158.97     22.48 o 
 -10   7  12       58.00       97.09     18.05 o 
  -9   7  12      730.13      721.21     54.24 o 
  -8   7  12       18.28       42.28     10.16 o 
  -7   7  12       66.12       80.25     11.79 o 
  -6   7  12      698.41      726.01     28.02 o 
  -5   7  12      120.45       94.23      9.97 o 
  -4   7  12     1334.69     1254.94     28.67 o 
  -3   7  12     1107.46     1170.99     31.34 o 
  -2   7  12      157.73      165.51     14.45 o 
  -1   7  12        0.50       13.78      4.90 o 
   0   7  12      166.49      185.52     15.20 o 
   1   7  12      754.09      685.74     24.89 o 
   2   7  12      720.87      675.15     25.51 o 
   3   7  12      258.52      276.19     18.20 o 
   4   7  12     1040.29     1019.01     40.53 o 
   5   7  12        2.13       11.04      7.43 o 
   6   7  12      260.50      291.14     28.59 o 
   7   7  12       51.80       69.84     14.22 o 
   8   7  12        9.94       40.31     11.78 o 
   9   7  12        1.74       26.92     11.07 o 
 -12   8  12        9.99       14.75      9.46 o 
 -11   8  12       53.98       71.91     13.02 o 
 -10   8  12       63.79       79.53     15.45 o 
  -9   8  12        1.93        1.76     13.88 o 
  -8   8  12      204.39      235.59     25.77 o 
  -7   8  12      560.27      555.75     25.94 o 
  -6   8  12      315.48      347.49     19.42 o 
  -5   8  12      241.26      253.85     16.81 o 
  -4   8  12      635.60      652.57     29.41 o 
  -3   8  12       63.62       77.56     10.12 o 
  -2   8  12      239.71      247.66     15.99 o 
  -1   8  12       91.13       96.22     11.67 o 
   0   8  12       62.91       69.58     10.44 o 
   1   8  12     1146.85     1142.35     36.45 o 
   2   8  12     2867.40     2632.97     62.15 o 
   3   8  12     2289.02     2168.83     58.30 o 
   4   8  12     1534.80     1487.62     50.47 o 
   5   8  12      370.92      377.70     29.07 o 
   6   8  12        8.86       13.33      8.35 o 
   7   8  12        0.42       15.37     11.73 o 
   8   8  12        0.11       15.21      9.16 o 
   9   8  12       13.64       22.73     10.85 o 
 -11   9  12      343.56      360.81     35.65 o 
 -10   9  12      254.99      243.44     27.53 o 
  -9   9  12      222.13      240.83     26.22 o 
  -8   9  12       10.44       23.23      8.73 o 
  -7   9  12      397.98      422.95     22.57 o 
  -6   9  12     2955.14     2890.59     57.51 o 
  -5   9  12      823.97      780.30     33.86 o 
  -4   9  12      246.84      297.73     21.99 o 
  -3   9  12       87.17       93.80     13.76 o 
  -2   9  12      788.03      828.16     32.98 o 
  -1   9  12     5724.33     5616.09    113.10 o 
   0   9  12     3598.15     3458.05     69.13 o 
   1   9  12      142.69      160.20     18.87 o 
   2   9  12       40.78       81.68     13.29 o 
   3   9  12      104.65      110.20     17.13 o 
   4   9  12       87.36       89.85     15.57 o 
   5   9  12       47.58       70.70     17.46 o 
   6   9  12     1005.54      992.68     45.35 o 
   7   9  12      252.34      288.53     30.32 o 
   8   9  12       98.07      159.08     24.20 o 
   9   9  12      118.73      171.23     41.65 o 
 -11  10  12        4.91       25.37     10.15 o 
 -10  10  12      114.92      114.50     18.34 o 
  -9  10  12      348.79      386.76     31.69 o 
  -8  10  12     1131.02     1080.70     56.00 o 
  -7  10  12      709.89      754.80     36.53 o 
  -6  10  12      918.00      875.71     47.57 o 
  -5  10  12     1004.27     1053.63     40.78 o 
  -4  10  12      173.47      202.02     21.08 o 
  -3  10  12       24.08       38.13     12.33 o 
  -2  10  12      117.74       89.91     18.93 o 
  -1  10  12        2.21       25.42     11.31 o 
   0  10  12     1852.30     1767.49     67.24 o 
   1  10  12     2121.65     2123.46    119.66 o 
   2  10  12     3332.75     3192.76     82.49 o 
   3  10  12     3339.31     3237.19     75.85 o 
   4  10  12      344.96      377.02     28.34 o 
   5  10  12      400.91      439.09     29.15 o 
   6  10  12      277.76      381.42     33.80 o 
   7  10  12      182.49      222.88     26.92 o 
   8  10  12        6.74       18.09     10.00 o 
 -10  11  12      148.24      135.47     20.58 o 
  -9  11  12        3.24       17.94      9.22 o 
  -8  11  12       47.56       78.77     14.60 o 
  -7  11  12       42.84       15.21     15.21 o 
  -6  11  12       64.02       59.50     21.16 o 
  -5  11  12     1257.03     1194.82     57.73 o 
  -4  11  12     3131.35     3069.26     92.08 o 
  -3  11  12     4809.76     4365.48    120.32 o 
  -2  11  12     3213.12     3197.12    190.73 o 
  -1  11  12     2480.26     2432.30    118.67 o 
   0  11  12      547.38      488.08     37.40 o 
   1  11  12       39.02       55.63     15.87 o 
   2  11  12       85.72       95.77     23.14 o 
   3  11  12       14.55       36.47     15.21 o 
   4  11  12      173.85      201.11     31.53 o 
   5  11  12      505.21      577.43     41.38 o 
   6  11  12      838.39      860.63     43.47 o 
   7  11  12     1090.55     1069.65     50.12 o 
  -9  12  12      449.13      440.96     68.09 o 
  -8  12  12      482.42      513.68     58.18 o 
  -7  12  12      954.57     1086.21     85.94 o 
  -6  12  12     2151.88     2069.28    117.68 o 
  -5  12  12     2383.18     2389.07     85.27 o 
  -4  12  12     2150.14     2129.28     79.70 o 
  -3  12  12       34.50       51.80     19.83 o 
  -2  12  12      619.57      619.89     42.73 o 
  -1  12  12      939.47      862.56     50.43 o 
   0  12  12     1086.74     1061.57     80.32 o 
   1  12  12     1186.58     1194.98    166.27 o 
   2  12  12     1445.93     1326.20     76.36 o 
   3  12  12     1199.41     1205.07     84.95 o 
   4  12  12      972.18      935.86     55.62 o 
   5  12  12     1423.62     1295.49     66.14 o 
   6  12  12      386.66      407.63     35.45 o 
   7  12  12       24.45       55.16     15.72 o 
  -8  13  12      238.43      292.21     56.19 o 
  -7  13  12        0.99        5.95     11.90 o 
  -6  13  12      516.62      524.92     57.52 o 
  -5  13  12      841.85      748.43     49.06 o 
  -4  13  12     1104.55     1053.34     58.13 o 
  -3  13  12     1436.84     1340.51     65.68 o 
  -2  13  12     2129.46     1971.90    106.77 o 
  -1  13  12      995.28      933.93     54.69 o 
   0  13  12      617.38      672.46     46.51 o 
   1  13  12      396.45      376.96     47.93 o 
   2  13  12        5.92       23.14     11.22 o 
   3  13  12       53.13       56.38     17.85 o 
   4  13  12      344.16      335.51     41.13 o 
   5  13  12     1266.66     1263.99     67.49 o 
   6  13  12     1178.91     1218.71     68.39 o 
  -7  14  12     1538.39     1468.33    107.10 o 
  -6  14  12      588.51      661.11     67.43 o 
  -5  14  12      220.09      223.42     31.55 o 
  -4  14  12      123.80      129.39     24.54 o 
  -3  14  12      181.84      207.90     31.06 o 
  -2  14  12       31.08       53.20     18.84 o 
  -1  14  12      169.30      186.53     29.08 o 
   0  14  12     1041.67      999.10     58.56 o 
   1  14  12     1123.76     1212.95     64.47 o 
   2  14  12     1328.93     1278.50     66.80 o 
   3  14  12      819.49      741.32     50.93 o 
   4  14  12      721.99      718.94     51.37 o 
   5  14  12      195.13      208.85     33.30 o 
  -6  15  12      105.57      134.77     24.98 o 
  -5  15  12      383.62      430.36     40.83 o 
  -4  15  12      670.25      694.44     49.55 o 
  -3  15  12      211.19      247.40     35.65 o 
  -2  15  12      312.49      317.06     40.00 o 
  -1  15  12      774.06      733.38     50.46 o 
   0  15  12      710.16      663.93     48.38 o 
   1  15  12      237.17      265.66     46.28 o 
   2  15  12        0.02       15.88     12.07 o 
   3  15  12      197.08      192.44     32.43 o 
   4  15  12      703.49      813.47     58.51 o 
  -4  16  12      355.06      404.92     46.22 o 
  -3  16  12      185.58      241.77     35.25 o 
  -2  16  12       50.66       50.87     27.77 o 
  -1  16  12      219.16      281.84     37.61 o 
   0  16  12      280.54      255.09     36.45 o 
   1  16  12      340.22      320.74     39.40 o 
   2  16  12      459.93      497.16     60.16 o 
 -13   1  13       12.20       15.13     13.19 o 
 -12   1  13      161.08      186.87     20.65 o 
 -11   1  13        6.41       47.47     13.93 o 
 -10   1  13      307.98      342.62     26.68 o 
  -9   1  13     1094.02     1073.40     37.29 o 
  -8   1  13      782.27      795.92     30.34 o 
  -7   1  13       12.90       18.72      8.40 o 
  -6   1  13      249.49      273.07     16.00 o 
  -5   1  13      660.50      618.94     22.03 o 
  -4   1  13       55.23       52.76      6.54 o 
  -3   1  13     2523.97     2509.28     31.14 o 
  -2   1  13      149.29      137.43     15.82 o 
  -1   1  13      934.33      769.86     26.48 o 
   0   1  13     1952.23     1796.42     38.66 o 
   1   1  13      756.95      689.20     18.38 o 
   2   1  13      355.37      395.68     22.90 o 
   3   1  13        2.63       22.72      8.15 o 
   4   1  13      418.93      385.94     30.73 o 
   5   1  13      415.57      418.12     37.00 o 
   6   1  13       11.00       27.21     13.88 o 
   7   1  13      588.18      626.30     42.73 o 
   8   1  13      194.85      256.91     35.06 o 
   9   1  13      197.94      230.84     33.18 o 
  10   1  13       79.92      100.68     49.91 o 
 -13   2  13       20.69       30.62      9.47 o 
 -12   2  13        0.90       11.80     13.45 o 
 -11   2  13      118.63      158.13     22.13 o 
 -10   2  13        2.39       50.25     30.34 o 
  -9   2  13      641.37      630.79     28.71 o 
  -8   2  13     2935.25     2828.68     57.23 o 
  -7   2  13     4885.81     4729.51     91.22 o 
  -6   2  13     3296.35     3099.36     60.69 o 
  -5   2  13     2915.46     2815.50     72.81 o 
  -4   2  13     1458.70     1277.86     23.86 o 
  -3   2  13       30.12       49.47      5.64 o 
  -2   2  13    13190.77    13612.58     93.91 o 
  -1   2  13     7237.21     7442.85    121.95 o 
   0   2  13     2681.11     2797.07     41.00 o 
   1   2  13      168.22      201.80     15.45 o 
   2   2  13     3181.24     3096.50     60.11 o 
   3   2  13      728.15      689.06     30.72 o 
   4   2  13      382.74      367.58     23.88 o 
   5   2  13      354.25      322.75     25.77 o 
   6   2  13      196.43      246.13     25.52 o 
   7   2  13      174.01      237.66     26.67 o 
   8   2  13       42.32       67.83     17.96 o 
   9   2  13       32.40       65.38     14.87 o 
  10   2  13        8.01       20.80     13.22 o 
 -13   3  13      185.01      196.51     21.12 o 
 -12   3  13      716.86      746.14     34.81 o 
 -11   3  13      857.28      872.98     51.42 o 
 -10   3  13     1042.91     1088.25     39.97 o 
  -9   3  13     1099.59     1139.37     38.81 o 
  -8   3  13      204.36      235.32     19.93 o 
  -7   3  13      118.30      137.57     20.90 o 
  -6   3  13      539.46      524.38     21.96 o 
  -5   3  13      100.35       93.31      8.81 o 
  -4   3  13      637.86      659.83     19.67 o 
  -3   3  13     4944.71     4992.08     48.28 o 
  -2   3  13     9245.72     9506.74    103.54 o 
  -1   3  13     1058.18      991.00     26.30 o 
   0   3  13       24.25       47.99      6.81 o 
   1   3  13      378.76      432.32     18.06 o 
   2   3  13      329.17      284.40     15.72 o 
   3   3  13     1542.09     1673.77     40.46 o 
   4   3  13      137.83      159.22     15.88 o 
   5   3  13     2204.97     2018.99     78.24 o 
   6   3  13     1350.00     1311.96     48.79 o 
   7   3  13     2675.72     2556.93    117.90 o 
   8   3  13     1292.98     1183.56     49.68 o 
   9   3  13     1148.00     1255.79    118.01 o 
  10   3  13      668.58      801.63     53.07 o 
 -13   4  13       14.55       28.45     10.95 o 
 -12   4  13        5.85       10.46      7.11 o 
 -11   4  13      117.58      136.96     20.63 o 
 -10   4  13      485.44      484.67     26.44 o 
  -9   4  13     1433.53     1409.04     43.31 o 
  -8   4  13     3287.75     3214.45     61.84 o 
  -7   4  13     4180.84     3996.34     80.35 o 
  -6   4  13     5688.57     5458.50     93.44 o 
  -5   4  13     8066.84     7802.33    143.26 o 
  -4   4  13    13147.64    13084.83     80.15 o 
  -3   4  13    15310.54    15831.93    109.65 o 
  -2   4  13      362.82      327.07     15.99 o 
  -1   4  13        7.90       15.76      4.38 o 
   0   4  13        7.83       12.61      6.49 o 
   1   4  13      200.84      219.35     15.01 o 
   2   4  13     1250.84     1372.70     34.44 o 
   3   4  13      970.04      894.47     28.78 o 
   4   4  13     2806.70     2805.74     54.30 o 
   5   4  13     1269.33     1195.20     38.93 o 
   6   4  13      122.68      160.55     21.47 o 
   7   4  13      468.14      483.10     32.44 o 
   8   4  13       56.63       83.14     14.04 o 
   9   4  13      143.06      172.92     25.33 o 
  10   4  13      674.57      713.34     49.39 o 
 -12   5  13     1531.81     1596.18     62.89 o 
 -11   5  13     1607.84     1593.90     60.42 o 
 -10   5  13      803.71      800.53     34.52 o 
  -9   5  13     1161.31     1223.82     40.47 o 
  -8   5  13      575.32      577.46     35.78 o 
  -7   5  13     1587.95     1542.76     41.89 o 
  -6   5  13      313.67      324.81     17.22 o 
  -5   5  13      244.60      296.83     13.59 o 
  -4   5  13     3057.59     3081.07     56.50 o 
  -3   5  13     5787.27     6140.11     70.35 o 
  -2   5  13     6366.02     6484.69     79.39 o 
  -1   5  13     4457.37     4739.53     61.45 o 
   0   5  13     3065.51     3049.61     62.41 o 
   1   5  13      823.09      773.81     34.36 o 
   2   5  13        5.12       12.79      4.62 o 
   3   5  13      165.63      177.87     16.27 o 
   4   5  13       66.92       56.82      9.49 o 
   5   5  13      605.34      591.03     26.78 o 
   6   5  13     3354.94     3188.91     64.90 o 
   7   5  13     2709.47     2776.12    104.53 o 
   8   5  13     2847.01     2903.53     79.03 o 
   9   5  13     1436.26     1433.95    175.53 o 
 -12   6  13      182.18      181.98     24.28 o 
 -11   6  13      294.83      332.51     32.74 o 
 -10   6  13      113.66      129.64     20.12 o 
  -9   6  13     1099.11     1085.32     45.37 o 
  -8   6  13     4583.94     4501.95     74.72 o 
  -7   6  13     4530.15     4305.58     85.55 o 
  -6   6  13     9813.88     9724.60     88.96 o 
  -5   6  13     7878.97     7825.19     83.22 o 
  -4   6  13     2911.82     2865.47     49.83 o 
  -3   6  13     3117.04     3130.19     58.83 o 
  -2   6  13     1793.74     1604.99     36.67 o 
  -1   6  13       69.20       77.35      9.88 o 
   0   6  13       20.76       38.61      6.94 o 
   1   6  13     1766.22     1712.63     50.48 o 
   2   6  13     2384.06     2419.24     48.35 o 
   3   6  13     5001.67     4909.48     71.40 o 
   4   6  13     2974.69     2823.78     62.12 o 
   5   6  13      844.48      865.86     32.28 o 
   6   6  13      640.15      649.52     29.16 o 
   7   6  13      401.87      505.96     35.17 o 
   8   6  13        6.78       19.98     12.07 o 
   9   6  13      351.18      438.19     41.05 o 
 -12   7  13      686.67      713.52     53.02 o 
 -11   7  13     1112.16     1131.93     50.69 o 
 -10   7  13     3377.31     3108.60    100.14 o 
  -9   7  13     2986.09     2981.08     77.12 o 
  -8   7  13     1460.77     1409.19     49.93 o 
  -7   7  13       13.51       18.98      6.71 o 
  -6   7  13      304.95      300.94     16.19 o 
  -5   7  13      553.79      553.70     22.99 o 
  -4   7  13     3789.92     3656.89    138.00 o 
  -3   7  13     3527.67     3624.10     81.68 o 
  -2   7  13     3357.01     3419.94     54.95 o 
  -1   7  13     5096.17     5188.31     68.06 o 
   0   7  13     5585.51     5703.25     81.49 o 
   1   7  13     5833.66     5757.59    124.35 o 
   2   7  13     3907.91     3635.03    174.72 o 
   3   7  13       37.97       39.98      8.10 o 
   4   7  13      902.92      889.61     38.74 o 
   5   7  13     1838.45     1760.60     78.08 o 
   6   7  13      671.63      631.82     65.12 o 
   7   7  13     1161.95     1161.34     49.22 o 
   8   7  13     1235.19     1259.67     89.35 o 
   9   7  13     1483.52     1649.49    219.49 o 
 -12   8  13      280.94      345.53     35.44 o 
 -11   8  13       32.39       65.71     14.38 o 
 -10   8  13       16.46       23.23     11.67 o 
  -9   8  13     1258.60     1296.01     66.79 o 
  -8   8  13     3090.55     3029.58     89.36 o 
  -7   8  13     2728.83     2634.12     57.58 o 
  -6   8  13     2707.10     2538.79     64.49 o 
  -5   8  13     1341.97     1387.96     44.74 o 
  -4   8  13     1779.97     1560.69     46.58 o 
  -3   8  13     1546.96     1701.74     57.44 o 
  -2   8  13      490.66      495.21     21.41 o 
  -1   8  13      556.00      516.95     22.23 o 
   0   8  13      499.75      479.79     25.29 o 
   1   8  13     3647.80     3733.61     85.79 o 
   2   8  13     3842.45     3763.07    101.29 o 
   3   8  13     2557.43     2514.58     83.77 o 
   4   8  13     4070.13     3882.54    101.79 o 
   5   8  13     1378.04     1371.37     51.08 o 
   6   8  13      251.69      269.05     28.01 o 
   7   8  13       12.82       15.15      9.21 o 
   8   8  13       11.65       -1.16     10.48 o 
   9   8  13        2.43        4.57     11.66 o 
 -11   9  13      541.00      511.52     35.26 o 
 -10   9  13      658.67      705.38     39.04 o 
  -9   9  13      406.07      423.30     37.33 o 
  -8   9  13      534.89      557.54     31.82 o 
  -7   9  13      253.37      293.52     28.35 o 
  -6   9  13     1304.24     1203.82     56.04 o 
  -5   9  13      362.02      329.16     22.86 o 
  -4   9  13      751.30      746.69     33.44 o 
  -3   9  13     2688.62     2566.65     77.86 o 
  -2   9  13     6657.33     6742.60     97.24 o 
  -1   9  13     6964.58     6861.56    236.35 o 
   0   9  13     2601.68     2734.05     63.29 o 
   1   9  13      919.44      923.03     37.88 o 
   2   9  13       49.60       72.44     14.15 o 
   3   9  13      201.20      236.97     24.06 o 
   4   9  13       64.61      105.49     17.60 o 
   5   9  13      308.70      347.54     31.74 o 
   6   9  13      845.84      886.94     43.45 o 
   7   9  13      673.56      694.88     38.98 o 
   8   9  13      530.46      635.91     44.39 o 
 -11  10  13       42.10       66.98     13.40 o 
 -10  10  13       89.42       76.92     15.60 o 
  -9  10  13      118.88      132.14     23.35 o 
  -8  10  13        2.76       22.11     11.19 o 
  -7  10  13       86.16      129.62     18.38 o 
  -6  10  13      295.92      355.00     59.17 o 
  -5  10  13     2066.27     2111.02     58.86 o 
  -4  10  13     1055.44     1045.95     40.63 o 
  -3  10  13        7.81        9.66      8.89 o 
  -2  10  13      474.37      516.69     36.92 o 
  -1  10  13     1617.55     1489.99     62.17 o 
   0  10  13     1818.85     1662.38    115.69 o 
   1  10  13     2358.03     2227.13     77.45 o 
   2  10  13     2334.73     2333.26    110.53 o 
   3  10  13      679.11      700.72     36.00 o 
   4  10  13      730.56      733.21     37.38 o 
   5  10  13     1349.37     1433.36     54.94 o 
   6  10  13      996.33     1005.26     46.90 o 
   7  10  13      176.76      224.17     26.80 o 
   8  10  13       41.77       43.99     12.39 o 
 -10  11  13        1.33       14.58     13.82 o 
  -9  11  13        0.75        0.02     11.99 o 
  -8  11  13       10.51       39.95     14.06 o 
  -7  11  13      156.88      193.01     28.41 o 
  -6  11  13        0.16        3.97     15.21 o 
  -5  11  13      442.72      472.10     37.26 o 
  -4  11  13     1534.86     1421.77     69.42 o 
  -3  11  13     1036.63     1044.64     54.69 o 
  -2  11  13      522.36      568.93     40.43 o 
  -1  11  13     1253.49     1280.68     59.83 o 
   0  11  13     1282.68     1186.53     58.34 o 
   1  11  13      236.12      256.69     33.60 o 
   2  11  13       52.96       48.91     37.68 o 
   3  11  13       95.03      135.25     24.09 o 
   4  11  13      135.49      163.51     25.98 o 
   5  11  13       23.79       16.68      9.52 o 
   6  11  13      202.22      226.29     27.16 o 
   7  11  13      416.12      438.12     35.88 o 
  -9  12  13       61.59       56.19     21.16 o 
  -8  12  13        3.27        4.63     12.56 o 
  -7  12  13        0.94       25.12     15.21 o 
  -6  12  13       35.61       80.66     24.46 o 
  -5  12  13        1.76       18.18     11.69 o 
  -4  12  13       33.74       22.71     18.51 o 
  -3  12  13      345.14      356.38     35.25 o 
  -2  12  13       27.94       43.92     14.61 o 
  -1  12  13       74.96      132.91     42.31 o 
   0  12  13      240.92      275.48     50.91 o 
   1  12  13      119.67      151.97     40.99 o 
   2  12  13      728.14      691.33     64.46 o 
   3  12  13     1156.83     1210.94     67.76 o 
   4  12  13      527.41      559.43     67.76 o 
   5  12  13      269.12      339.88     40.89 o 
   6  12  13       38.48       78.54     28.10 o 
  -8  13  13       49.53       91.23     25.12 o 
  -7  13  13       97.61      154.70     37.02 o 
  -6  13  13      133.52      172.55     37.68 o 
  -5  13  13        1.15       10.74     10.76 o 
  -4  13  13       27.52       57.31     15.04 o 
  -3  13  13        0.39       11.50     16.86 o 
  -2  13  13       31.43       65.41     19.17 o 
  -1  13  13        1.58       21.08     12.89 o 
   0  13  13       67.37       65.55     16.62 o 
   1  13  13       62.61       69.71     17.53 o 
   2  13  13       85.40      106.06     21.84 o 
   3  13  13       10.43       22.40     11.66 o 
   4  13  13       27.10       12.87     10.91 o 
   5  13  13       35.56       49.69     16.47 o 
  -7  14  13      127.34      157.34     39.01 o 
  -6  14  13      255.99      299.48     56.86 o 
  -5  14  13      482.16      507.70     41.13 o 
  -4  14  13      218.75      233.59     33.52 o 
  -3  14  13      178.72      200.49     30.62 o 
  -2  14  13       21.50       28.90     12.87 o 
  -1  14  13       29.74       43.08     13.50 o 
   0  14  13        0.09       32.61     12.59 o 
   1  14  13       81.46      100.98     21.02 o 
   2  14  13       15.28       32.10     12.39 o 
   3  14  13       43.40       27.37     12.60 o 
   4  14  13       73.14       61.09     42.64 o 
  -6  15  13       91.52      104.46     33.72 o 
  -5  15  13       18.21       82.65     19.29 o 
  -4  15  13       16.82       24.59     13.17 o 
  -3  15  13      366.25      397.02     46.28 o 
  -2  15  13      536.34      636.22     46.00 o 
  -1  15  13      154.56      272.75     37.06 o 
   0  15  13      267.03      310.34     39.50 o 
   1  15  13      282.91      330.01     41.01 o 
   2  15  13      413.98      418.89     48.38 o 
   3  15  13      126.78      127.29     41.65 o 
  -4  16  13      366.42      474.79     48.59 o 
  -3  16  13      445.82      414.41     48.12 o 
  -2  16  13      122.85      149.31     26.13 o 
  -1  16  13       21.47       33.03     14.29 o 
   0  16  13        0.24      -10.51     10.51 o 
   1  16  13      102.18      141.48     41.65 o 
 -13   0  14      436.44      492.17     45.36 o 
 -12   0  14     1072.17     1040.40     59.35 o 
 -11   0  14     1555.33     1650.57     97.84 o 
 -10   0  14      474.19      509.19     42.31 o 
  -9   0  14       19.99       64.21     15.24 o 
  -8   0  14     2184.79     2264.87     72.76 o 
  -7   0  14     3724.61     3681.30     87.44 o 
  -6   0  14     5506.69     5472.09     99.78 o 
  -5   0  14      634.84      701.09     33.31 o 
  -4   0  14     1867.32     1821.93     49.81 o 
  -3   0  14     2652.21     2652.73     51.50 o 
  -2   0  14     3553.50     3032.82     59.16 o 
  -1   0  14       28.39       51.36     29.56 o 
   0   0  14       58.16       69.93     15.14 o 
   1   0  14     8314.70     8156.95    518.97 o 
   2   0  14     8434.42     6709.95    534.84 o 
   3   0  14     6377.21     6063.55    715.32 o 
   4   0  14     8914.85     9168.95    206.93 o 
   5   0  14     4320.35     4310.44    148.75 o 
   6   0  14     4650.59     4512.75    159.33 o 
   7   0  14     1503.89     1541.05     97.18 o 
   8   0  14      877.22      864.07     74.71 o 
   9   0  14      246.52      310.06     52.89 o 
  10   0  14       14.99       25.12     18.51 o 
 -13   1  14      260.42      327.38     30.00 o 
 -12   1  14      442.76      445.76     27.47 o 
 -11   1  14     2179.45     2177.69     59.69 o 
 -10   1  14     2579.87     2464.78     68.51 o 
  -9   1  14     1812.28     1802.85     48.68 o 
  -8   1  14     1961.08     1841.24     62.03 o 
  -7   1  14     2519.36     2514.41     51.11 o 
  -6   1  14       19.93       38.89      7.12 o 
  -5   1  14      554.69      563.12     21.27 o 
  -4   1  14     5149.32     5089.13     51.10 o 
  -3   1  14     9925.42    10536.28     70.71 o 
  -2   1  14     6560.78     6478.24     58.63 o 
  -1   1  14    18885.71    19231.42    278.23 o 
   0   1  14    21708.29    22042.48    302.67 o 
   1   1  14    12463.81    12304.51    288.46 o 
   2   1  14     7961.84     7215.60    525.08 o 
   3   1  14     2486.98     2447.64    104.20 o 
   4   1  14      566.31      525.62     28.62 o 
   5   1  14      802.96      798.57     37.00 o 
   6   1  14     1002.98     1078.48     62.81 o 
   7   1  14     1298.85     1363.17     77.68 o 
   8   1  14     1187.99     1134.88     61.22 o 
   9   1  14     1634.94     1623.41     76.66 o 
  10   1  14      759.85      775.72     54.22 o 
 -13   2  14     1453.02     1471.02     53.13 o 
 -12   2  14     1091.27     1018.75     41.59 o 
 -11   2  14      100.88      126.82     16.26 o 
 -10   2  14       43.30       95.80     13.83 o 
  -9   2  14      252.21      338.60     27.86 o 
  -8   2  14       45.75       57.21     10.01 o 
  -7   2  14      643.65      632.07     25.57 o 
  -6   2  14     1715.97     1743.94     39.97 o 
  -5   2  14     8141.02     7809.81     79.38 o 
  -4   2  14     6761.38     6790.46     74.85 o 
  -3   2  14     1512.73     1386.69     41.55 o 
  -2   2  14      894.53     1040.33     26.90 o 
  -1   2  14      479.15      524.46     19.98 o 
   0   2  14        9.54       17.93      4.01 o 
   1   2  14     2277.78     2338.75     44.48 o 
   2   2  14     3535.39     3489.66     55.08 o 
   3   2  14     6559.89     6338.23    225.75 o 
   4   2  14     7647.05     7635.67    127.74 o 
   5   2  14     2993.38     2832.23     94.27 o 
   6   2  14     3303.16     3221.88     87.35 o 
   7   2  14     1791.04     1678.11     58.62 o 
   8   2  14      755.03      765.12     50.01 o 
   9   2  14       30.23       75.07     32.73 o 
  10   2  14       43.99       78.75     19.76 o 
 -13   3  14      263.47      334.68     29.79 o 
 -12   3  14      438.48      520.86     28.92 o 
 -11   3  14     1210.40     1218.33     44.59 o 
 -10   3  14     1273.85     1285.14     43.44 o 
  -9   3  14      710.27      763.02     45.54 o 
  -8   3  14      776.93      987.11    137.41 o 
  -7   3  14     1179.09     1321.17    110.73 o 
  -6   3  14     1842.45     1679.58     45.23 o 
  -5   3  14      348.86      380.01     16.28 o 
  -4   3  14     3842.85     3741.67     60.20 o 
  -3   3  14     6117.80     6083.97     67.88 o 
  -2   3  14     3651.84     3433.89     50.52 o 
  -1   3  14     7769.95     8485.23    113.36 o 
   0   3  14     3887.10     3934.98     54.68 o 
   1   3  14     4233.25     4432.88    105.88 o 
   2   3  14     3980.49     3824.99     91.61 o 
   3   3  14     1693.03     1623.63     48.97 o 
   4   3  14      570.45      530.07     28.94 o 
   5   3  14        0.22        2.84      8.77 o 
   6   3  14      667.63      598.73     34.43 o 
   7   3  14      816.47      819.88     40.57 o 
   8   3  14      696.30      676.19     37.54 o 
   9   3  14      578.23      619.70     56.53 o 
  10   3  14      438.53      436.99     53.55 o 
 -13   4  14      232.03      243.20     36.68 o 
 -12   4  14        7.79       19.50      9.07 o 
 -11   4  14        3.43       14.89      7.92 o 
 -10   4  14      232.19      281.57     34.83 o 
  -9   4  14       99.05      161.72     41.70 o 
  -8   4  14      276.40      317.47     26.76 o 
  -7   4  14     3727.29     3780.29     99.51 o 
  -6   4  14     3045.67     2699.12     71.35 o 
  -5   4  14      782.08      788.46     21.02 o 
  -4   4  14     1498.12     1493.60     64.38 o 
  -3   4  14     1885.01     1822.80     40.36 o 
  -2   4  14     2635.03     2669.42     50.77 o 
  -1   4  14       33.85       37.94      6.94 o 
   0   4  14      292.77      293.80     15.70 o 
   1   4  14     1641.23     1581.27     47.65 o 
   2   4  14     2128.69     2225.46     45.07 o 
   3   4  14      737.80      712.46     26.41 o 
   4   4  14     2142.13     2134.43     71.44 o 
   5   4  14      868.52      848.09     38.47 o 
   6   4  14     2058.25     2062.83     73.51 o 
   7   4  14      468.63      441.48     31.78 o 
   8   4  14       27.98       42.28     11.06 o 
   9   4  14       26.10       41.79     11.69 o 
 -12   5  14        0.47       42.50     10.02 o 
 -11   5  14      342.20      344.69     39.21 o 
 -10   5  14      418.22      426.31     25.67 o 
  -9   5  14      632.23      732.80     36.17 o 
  -8   5  14      630.84      610.04     49.25 o 
  -7   5  14      158.48      151.53     23.03 o 
  -6   5  14       53.13       78.08     13.22 o 
  -5   5  14       64.62       85.61     13.54 o 
  -4   5  14       36.14       63.08     12.10 o 
  -3   5  14        1.00        7.87      4.67 o 
  -2   5  14      194.21      180.85     14.24 o 
  -1   5  14      981.73      977.66     32.25 o 
   0   5  14     1144.59     1147.89     33.91 o 
   1   5  14      393.00      390.06     18.81 o 
   2   5  14      130.13      128.78     13.50 o 
   3   5  14      202.05      189.02     15.67 o 
   4   5  14        2.50       16.07      5.21 o 
   5   5  14       79.99      119.68     18.76 o 
   6   5  14      492.85      487.47     30.62 o 
   7   5  14      671.56      664.71     36.75 o 
   8   5  14      123.31      173.89     22.75 o 
   9   5  14       41.98       81.90     18.63 o 
 -12   6  14       35.09       51.25     11.91 o 
 -11   6  14       51.04       72.65     20.90 o 
 -10   6  14       26.41       48.40     11.06 o 
  -9   6  14      260.79      271.71     26.91 o 
  -8   6  14      657.47      689.22     29.18 o 
  -7   6  14      776.62      706.52     25.34 o 
  -6   6  14      492.68      455.73     22.69 o 
  -5   6  14      110.17      112.21     12.07 o 
  -4   6  14      166.05      208.63     20.24 o 
  -3   6  14      984.57     1014.94     30.36 o 
  -2   6  14      191.34      197.26     16.34 o 
  -1   6  14       10.88        9.85      5.53 o 
   0   6  14       37.97       49.34      8.26 o 
   1   6  14        0.03        7.49      4.56 o 
   2   6  14        1.93        0.76      8.11 o 
   3   6  14      295.64      335.83     20.16 o 
   4   6  14      395.13      407.16     22.68 o 
   5   6  14       11.18       21.95      6.95 o 
   6   6  14      302.26      334.64     26.08 o 
   7   6  14       39.26       40.99     20.83 o 
   8   6  14       37.79       46.49     17.13 o 
   9   6  14        0.92       16.24     32.06 o 
 -12   7  14        1.44       19.22     10.12 o 
 -11   7  14        5.93       11.54     18.93 o 
 -10   7  14       32.77       43.75     14.15 o 
  -9   7  14        0.62       13.91      8.22 o 
  -8   7  14      252.19      255.78     25.33 o 
  -7   7  14       39.48       47.85     11.29 o 
  -6   7  14      462.36      467.23     23.09 o 
  -5   7  14      239.57      227.22     18.33 o 
  -4   7  14       21.38       44.30      8.21 o 
  -3   7  14      182.24      175.10     15.97 o 
  -2   7  14      917.98      870.37     28.82 o 
  -1   7  14     2740.31     2717.81     51.03 o 
   0   7  14      614.43      554.33     23.30 o 
   1   7  14      192.82      218.14     17.03 o 
   2   7  14        1.70        9.62      5.52 o 
   3   7  14      673.06      684.14     27.91 o 
   4   7  14     1682.10     1538.17     51.69 o 
   5   7  14      136.46      156.50     20.19 o 
   6   7  14        0.60        8.55     11.54 o 
   7   7  14      215.15      237.48     32.94 o 
   8   7  14        7.93       14.65     13.58 o 
   9   7  14        9.30       41.87     28.43 o 
 -11   8  14      496.27      503.92     33.76 o 
 -10   8  14       84.25       84.29     20.83 o 
  -9   8  14       11.22       17.69     10.87 o 
  -8   8  14        2.87       31.92     11.24 o 
  -7   8  14      727.80      763.42     56.76 o 
  -6   8  14      397.17      404.29     26.58 o 
  -5   8  14       75.02       87.85     13.82 o 
  -4   8  14        3.52        9.95      6.86 o 
  -3   8  14        1.31        1.48      4.98 o 
  -2   8  14       43.69       74.44     10.99 o 
  -1   8  14      156.26      183.39     16.96 o 
   0   8  14     1037.02      999.35     32.06 o 
   1   8  14     1608.40     1603.86     41.51 o 
   2   8  14     1714.88     1746.46     53.15 o 
   3   8  14     1250.41     1206.35     45.32 o 
   4   8  14      343.35      396.21     29.66 o 
   5   8  14      667.43      637.72     35.41 o 
   6   8  14      579.29      581.50     52.58 o 
   7   8  14      189.68      249.81     36.68 o 
   8   8  14       87.74      146.57     26.05 o 
 -11   9  14      510.53      568.12     36.00 o 
 -10   9  14      698.55      674.62     49.24 o 
  -9   9  14      292.50      331.30     53.22 o 
  -8   9  14      310.90      344.04     28.40 o 
  -7   9  14      246.99      277.31     27.95 o 
  -6   9  14      260.09      311.03     30.30 o 
  -5   9  14       31.56       38.30     10.78 o 
  -4   9  14     2621.33     2348.38     60.36 o 
  -3   9  14     2394.80     2309.71     58.80 o 
  -2   9  14     1595.87     1614.71     48.45 o 
  -1   9  14      645.44      607.29     30.46 o 
   0   9  14     2338.42     2301.03    105.11 o 
   1   9  14     4122.24     4095.64     81.33 o 
   2   9  14     2535.70     2497.33     65.48 o 
   3   9  14      196.24      202.32     23.10 o 
   4   9  14       95.01      124.16     18.83 o 
   5   9  14       50.51       92.82     16.79 o 
   6   9  14        0.91       23.86     10.17 o 
   7   9  14       40.95       24.77     10.01 o 
   8   9  14      173.40      201.11     31.77 o 
 -10  10  14        0.46       24.43     14.13 o 
  -9  10  14       84.04       93.22     27.77 o 
  -8  10  14      274.70      298.40     37.39 o 
  -7  10  14      253.12      292.17     28.95 o 
  -6  10  14     1096.26     1024.36     52.67 o 
  -5  10  14     2633.26     2585.07     88.32 o 
  -4  10  14     1273.55     1241.83     63.01 o 
  -3  10  14      256.63      302.50     39.67 o 
  -2  10  14       74.87       72.58     17.69 o 
  -1  10  14      695.14      627.14     47.60 o 
   0  10  14      664.79      679.18     42.98 o 
   1  10  14     1249.58     1251.13     58.97 o 
   2  10  14     2497.91     2268.61     64.05 o 
   3  10  14     2821.74     2783.02     72.81 o 
   4  10  14     1057.71     1028.77     56.39 o 
   5  10  14     1519.37     1519.77     57.25 o 
   6  10  14     1148.61     1135.25     56.22 o 
   7  10  14      551.41      520.53     34.12 o 
 -10  11  14      488.30      504.57     48.92 o 
  -9  11  14      884.82      854.14     84.62 o 
  -8  11  14     1141.54     1180.54     82.64 o 
  -7  11  14      646.76      740.41     47.36 o 
  -6  11  14      310.70      278.99     51.57 o 
  -5  11  14       33.42       39.96     13.46 o 
  -4  11  14        3.61       17.47      9.61 o 
  -3  11  14     1188.06     1042.83     80.33 o 
  -2  11  14     3443.43     3184.27     95.35 o 
  -1  11  14     3688.05     3548.96    120.65 o 
   0  11  14     1823.01     1832.68     78.67 o 
   1  11  14      794.05      760.23     48.26 o 
   2  11  14     1062.21     1029.15     76.69 o 
   3  11  14     1171.46     1077.42     58.09 o 
   4  11  14      330.73      381.18     42.07 o 
   5  11  14        0.12       21.36     12.83 o 
   6  11  14      260.01      298.85     31.08 o 
   7  11  14      624.54      702.35     41.58 o 
  -9  12  14       43.73       40.33     21.16 o 
  -8  12  14      100.54      168.58     40.33 o 
  -7  12  14      898.56      864.73     76.69 o 
  -6  12  14     1579.48     1558.90    103.79 o 
  -5  12  14     2186.87     2176.68    143.79 o 
  -4  12  14     2402.40     2355.62     85.07 o 
  -3  12  14     1576.04     1481.09     67.74 o 
  -2  12  14      679.85      721.44     46.68 o 
  -1  12  14      123.13      137.80     23.79 o 
   0  12  14       66.70       96.84     21.70 o 
   1  12  14      408.74      413.23     43.20 o 
   2  12  14      821.20      844.92    105.45 o 
   3  12  14      974.23      932.16     55.32 o 
   4  12  14     1392.31     1333.83     67.78 o 
   5  12  14     2617.86     2543.90     96.93 o 
   6  12  14     1499.10     1621.02     78.06 o 
  -8  13  14      757.12      811.84     79.99 o 
  -7  13  14      688.29      624.09     68.09 o 
  -6  13  14       88.24       95.86     29.09 o 
  -5  13  14        0.67       21.02     11.00 o 
  -4  13  14      111.18       87.44     19.54 o 
  -3  13  14      432.43      446.18     37.46 o 
  -2  13  14      779.68      744.81     49.18 o 
  -1  13  14     1218.42     1145.73     61.47 o 
   0  13  14     1992.70     1993.26     81.96 o 
   1  13  14     1841.67     1915.86     81.77 o 
   2  13  14     1034.31     1014.18     58.29 o 
   3  13  14      217.88      260.22     35.11 o 
   4  13  14        7.70       -2.75     14.21 o 
   5  13  14       97.27      101.99     23.58 o 
  -7  14  14      561.13      489.22     60.16 o 
  -6  14  14      835.62      843.58     79.99 o 
  -5  14  14     1648.07     1630.55     76.66 o 
  -4  14  14     1491.54     1545.45     73.84 o 
  -3  14  14      729.89      766.42     49.75 o 
  -2  14  14      420.87      438.77     37.79 o 
  -1  14  14      165.49      234.65     34.58 o 
   0  14  14      107.25      137.06     24.19 o 
   1  14  14       14.93       28.39     13.88 o 
   2  14  14      725.19      628.11     56.86 o 
   3  14  14     1150.86     1154.18     65.65 o 
   4  14  14     1065.63     1172.09     67.92 o 
  -5  15  14        0.49       21.16     13.17 o 
  -4  15  14        7.05       12.76     15.87 o 
  -3  15  14       12.05       23.43     12.39 o 
  -2  15  14      363.28      409.81     46.84 o 
  -1  15  14     1286.70     1330.15    127.92 o 
   0  15  14     1093.80     1143.61     87.93 o 
   1  15  14      715.80      703.18     50.46 o 
   2  15  14      205.75      221.81     34.25 o 
  -2  16  14      372.12      467.56     39.40 o 
  -1  16  14      122.07      156.62     28.14 o 
 -13   1  15       28.77       27.55     10.11 o 
 -12   1  15      145.05      143.98     25.39 o 
 -11   1  15       33.84       60.62     11.74 o 
 -10   1  15       56.69       85.44     13.41 o 
  -9   1  15      481.90      490.26     25.41 o 
  -8   1  15      737.90      663.17     28.21 o 
  -7   1  15       43.93       52.76      9.58 o 
  -6   1  15      168.64      203.33     16.60 o 
  -5   1  15      344.69      312.05     15.77 o 
  -4   1  15      799.58      765.39     20.22 o 
  -3   1  15       40.31       21.43      5.45 o 
  -2   1  15      172.80      153.22     14.83 o 
  -1   1  15      663.61      662.36     24.32 o 
   0   1  15      276.80      303.23     16.58 o 
   1   1  15      170.10      164.37     15.41 o 
   2   1  15      507.08      479.25     26.58 o 
   3   1  15      280.08      262.46     24.54 o 
   4   1  15       98.91      118.31     16.53 o 
   5   1  15      212.93      206.66     23.99 o 
   6   1  15       18.58       51.23     16.34 o 
   7   1  15      197.74      214.34     30.29 o 
   8   1  15      117.06      134.63     36.69 o 
   9   1  15       73.28      106.86     20.15 o 
 -13   2  15        6.93       18.59      8.47 o 
 -12   2  15      149.77      163.00     25.87 o 
 -11   2  15       66.23      105.23     14.75 o 
 -10   2  15       75.24      122.34     17.68 o 
  -9   2  15      424.63      452.76     24.44 o 
  -8   2  15      940.04      878.35     32.45 o 
  -7   2  15     1200.68     1145.80     34.91 o 
  -6   2  15      232.92      258.74     15.97 o 
  -5   2  15     1286.16     1167.74     30.85 o 
  -4   2  15     2665.16     2570.08     64.89 o 
  -3   2  15     4935.65     4639.96     54.04 o 
  -2   2  15     7335.70     7540.32    127.01 o 
  -1   2  15      464.47      459.88     24.12 o 
   0   2  15      235.26      223.11     20.67 o 
   1   2  15      270.05      300.27     21.85 o 
   2   2  15      308.81      302.20     18.04 o 
   3   2  15      252.03      260.72     24.74 o 
   4   2  15      165.66      151.67     19.70 o 
   5   2  15      293.55      343.62     28.04 o 
   6   2  15       34.07       46.70     13.81 o 
   7   2  15     1429.85     1400.87     67.05 o 
   8   2  15      652.46      653.70     45.34 o 
   9   2  15      121.52      135.52     31.40 o 
 -13   3  15       50.34       74.25     12.61 o 
 -12   3  15      324.86      330.58     32.50 o 
 -11   3  15      501.45      483.63     27.58 o 
 -10   3  15      604.87      601.53     29.92 o 
  -9   3  15     1810.67     1789.91     50.97 o 
  -8   3  15     2292.98     2162.99     82.83 o 
  -7   3  15     4393.08     4480.08    130.36 o 
  -6   3  15     1946.71     1859.99     42.17 o 
  -5   3  15      532.32      506.87     22.66 o 
  -4   3  15        0.43        8.05      4.45 o 
  -3   3  15        0.61       19.14      5.06 o 
  -2   3  15      819.59      798.70     25.06 o 
  -1   3  15     1137.26     1135.73     29.98 o 
   0   3  15     3718.64     3758.97    154.08 o 
   1   3  15     4235.77     3983.84    106.27 o 
   2   3  15     1705.77     1666.19    107.10 o 
   3   3  15     1010.79      943.30     46.46 o 
   4   3  15      551.75      520.52     35.16 o 
   5   3  15      409.69      426.38     29.64 o 
   6   3  15        0.29       16.78      9.88 o 
   7   3  15      347.52      289.67     29.69 o 
   8   3  15      415.45      502.89     43.20 o 
   9   3  15      270.97      308.72     38.79 o 
 -12   4  15      198.64      219.93     21.97 o 
 -11   4  15       56.03       66.03     11.98 o 
 -10   4  15        2.37       16.89      7.72 o 
  -9   4  15        0.33       10.74      6.93 o 
  -8   4  15      919.45      880.28     38.07 o 
  -7   4  15     3468.33     3386.66     61.20 o 
  -6   4  15     7713.81     7543.51     91.34 o 
  -5   4  15     7051.94     6713.95    216.89 o 
  -4   4  15     5960.07     5876.53     65.33 o 
  -3   4  15     9414.92     9461.88    248.85 o 
  -2   4  15     5821.47     6078.33     78.51 o 
  -1   4  15     2230.90     2133.38     42.42 o 
   0   4  15      494.11      484.08     41.89 o 
   1   4  15        0.37       18.00      5.21 o 
   2   4  15      259.77      235.58     22.52 o 
   3   4  15      630.15      590.14     56.67 o 
   4   4  15     2904.36     2699.80    110.37 o 
   5   4  15     2775.81     2595.06    108.41 o 
   6   4  15     3228.19     3056.32     92.56 o 
   7   4  15      913.19      960.61     45.40 o 
   8   4  15      254.34      313.28     31.42 o 
   9   4  15        2.42        3.19     10.72 o 
 -12   5  15      294.87      302.77     31.33 o 
 -11   5  15      981.08      966.39     46.03 o 
 -10   5  15     1189.02     1194.19     42.27 o 
  -9   5  15     3413.25     3345.58    104.39 o 
  -8   5  15     3929.90     3920.86    107.11 o 
  -7   5  15     3466.85     3406.05    117.65 o 
  -6   5  15     3753.85     3712.04     73.79 o 
  -5   5  15     1256.80     1153.46     35.34 o 
  -4   5  15      141.36      153.99     15.22 o 
  -3   5  15     1002.05      944.74     29.28 o 
  -2   5  15     7043.26     7371.60     81.31 o 
  -1   5  15     1816.38     1734.11     41.51 o 
   0   5  15     1771.12     1768.95     49.14 o 
   1   5  15     4636.88     4515.88    159.17 o 
   2   5  15     8391.46     8466.40    198.10 o 
   3   5  15     7465.77     7638.56    181.24 o 
   4   5  15      664.60      648.36     33.45 o 
   5   5  15      252.75      222.75     24.96 o 
   6   5  15      692.37      689.81     37.56 o 
   7   5  15      111.36      130.40     19.41 o 
   8   5  15      553.27      539.33     59.50 o 
   9   5  15      743.50      758.97     55.86 o 
 -12   6  15      712.41      787.19     43.86 o 
 -11   6  15      481.47      482.32     38.32 o 
 -10   6  15      419.53      388.61     31.19 o 
  -9   6  15       83.12      123.86     17.26 o 
  -8   6  15     1491.30     1419.31     50.26 o 
  -7   6  15     1162.94     1133.27     37.70 o 
  -6   6  15     2762.54     2638.39     55.31 o 
  -5   6  15     6499.55     6349.29    113.38 o 
  -4   6  15    10505.84    10392.29    447.93 o 
  -3   6  15    12756.87    12922.84    111.20 o 
  -2   6  15     4968.55     4832.59    135.35 o 
  -1   6  15     2312.35     2391.49     47.77 o 
   0   6  15     1092.72     1127.16     33.06 o 
   1   6  15        0.08       22.97      8.21 o 
   2   6  15       45.60       59.46     14.49 o 
   3   6  15     2312.81     2298.27     51.35 o 
   4   6  15     3432.99     3306.33     98.98 o 
   5   6  15     2717.67     2743.58    126.06 o 
   6   6  15     1309.57     1145.23     91.89 o 
   7   6  15      743.72      668.13     48.14 o 
   8   6  15      741.58      724.86     97.51 o 
 -12   7  15      132.01      167.17     22.24 o 
 -11   7  15      615.96      668.93     38.77 o 
 -10   7  15     1382.71     1351.10     67.99 o 
  -9   7  15     2575.91     2546.33     90.41 o 
  -8   7  15     3301.55     3163.02     96.75 o 
  -7   7  15      922.48      898.23     40.27 o 
  -6   7  15     1355.62     1347.20     39.99 o 
  -5   7  15      551.87      580.29     24.51 o 
  -4   7  15      381.67      379.11     19.79 o 
  -3   7  15       80.24       88.92     11.48 o 
  -2   7  15     2280.55     1962.59     95.14 o 
  -1   7  15     9371.77     9513.35    100.56 o 
   0   7  15     5368.60     5398.07    103.15 o 
   1   7  15     7412.00     7059.18    212.65 o 
   2   7  15     1897.36     1987.56     48.09 o 
   3   7  15     1301.94     1261.86     45.33 o 
   4   7  15      759.98      713.07     35.29 o 
   5   7  15       52.62       56.20     16.75 o 
   6   7  15        0.19       23.19     11.86 o 
   7   7  15      149.76      211.85     32.00 o 
   8   7  15      694.75      667.25     49.71 o 
 -11   8  15      241.07      322.13     42.07 o 
 -10   8  15      281.48      301.92     37.93 o 
  -9   8  15       21.42       38.39     14.54 o 
  -8   8  15        8.71       32.95     10.06 o 
  -7   8  15      696.18      721.92     36.51 o 
  -6   8  15     4025.27     3877.34     82.81 o 
  -5   8  15     2351.81     2245.42     80.34 o 
  -4   8  15     2920.29     2930.59     66.12 o 
  -3   8  15     2820.69     2755.34     54.04 o 
  -2   8  15     4901.89     4968.24     72.37 o 
  -1   8  15     3083.48     2974.35    116.61 o 
   0   8  15      906.43      858.15     30.59 o 
   1   8  15      415.03      343.16     20.86 o 
   2   8  15      998.88     1095.24     43.02 o 
   3   8  15     1001.30      969.21     41.59 o 
   4   8  15     1187.63     1091.78     45.22 o 
   5   8  15      666.64      717.12     37.86 o 
   6   8  15     1513.75     1440.20     70.12 o 
   7   8  15     1197.52     1234.94     98.51 o 
   8   8  15      636.27      726.44     52.12 o 
 -11   9  15      202.42      257.69     37.61 o 
 -10   9  15      515.38      430.38     52.89 o 
  -9   9  15      770.04      792.01     50.72 o 
  -8   9  15     1214.61     1240.83     49.58 o 
  -7   9  15      956.69     1030.36     44.13 o 
  -6   9  15       33.24       57.59     14.51 o 
  -5   9  15      150.26      179.66     21.01 o 
  -4   9  15      161.81      144.50     18.78 o 
  -3   9  15      456.19      447.24     37.94 o 
  -2   9  15     1157.77      978.52     38.23 o 
  -1   9  15     3029.85     3003.59     68.34 o 
   0   9  15     2495.23     2364.18    101.30 o 
   1   9  15     3337.98     3182.72     73.18 o 
   2   9  15     1844.51     1848.87     95.89 o 
   3   9  15      432.36      457.38     30.47 o 
   4   9  15      422.20      451.75     30.84 o 
   5   9  15      222.91      259.59     27.55 o 
   6   9  15        0.17       10.71     11.61 o 
   7   9  15      451.02      459.10     43.62 o 
 -10  10  15       72.38      112.41     24.31 o 
  -9  10  15       17.53       37.48     13.88 o 
  -8  10  15        6.77        1.98      8.59 o 
  -7  10  15       47.47       53.48     13.43 o 
  -6  10  15      451.44      489.07     35.52 o 
  -5  10  15      911.28      933.25     40.05 o 
  -4  10  15      785.74      883.49     42.44 o 
  -3  10  15      689.05      664.22     96.52 o 
  -2  10  15       50.45       72.39     18.23 o 
  -1  10  15       10.09        9.77      9.37 o 
   0  10  15        2.93       18.21     11.59 o 
   1  10  15       15.09       18.05     11.28 o 
   2  10  15       11.84       25.79      9.90 o 
   3  10  15      281.73      303.51     29.14 o 
   4  10  15     1929.97     1925.61     71.57 o 
   5  10  15     1299.72     1333.06     63.83 o 
   6  10  15     1087.81     1150.37     51.21 o 
   7  10  15      332.27      376.72     44.15 o 
  -9  11  15       81.48       82.65     19.04 o 
  -8  11  15        1.08       19.83     16.86 o 
  -7  11  15       28.14       39.48     16.28 o 
  -6  11  15       61.87      112.39     33.06 o 
  -5  11  15       61.68       84.14     24.46 o 
  -4  11  15      289.52      337.47     37.36 o 
  -3  11  15      430.69      414.41     34.82 o 
  -2  11  15      193.30      196.62     28.98 o 
  -1  11  15      171.52      184.88     28.26 o 
   0  11  15      187.15      205.29     29.92 o 
   1  11  15      217.53      251.68     32.25 o 
   2  11  15      720.57      723.40     47.71 o 
   3  11  15      754.65      740.60     48.61 o 
   4  11  15      171.77      170.00     39.67 o 
   5  11  15       33.11       64.98     13.86 o 
   6  11  15      138.27      172.17     23.59 o 
  -9  12  15       11.98        6.61     16.53 o 
  -8  12  15        7.87        2.64     13.22 o 
  -7  12  15       30.36       29.75     17.19 o 
  -6  12  15        3.30       -1.98     12.56 o 
  -5  12  15       47.29       67.10     18.84 o 
  -4  12  15       31.06       62.91     17.49 o 
  -3  12  15      136.14      145.58     26.68 o 
  -2  12  15      101.18       76.64     19.01 o 
  -1  12  15        0.02        1.81      9.51 o 
   0  12  15       17.49       39.86     12.55 o 
   1  12  15       91.88      122.77     24.07 o 
   2  12  15       55.25       47.75     21.49 o 
   3  12  15      163.39      121.24     28.76 o 
   4  12  15       71.17       63.16     24.79 o 
   5  12  15       83.09      102.44     21.29 o 
  -8  13  15       18.72       34.38     19.17 o 
  -7  13  15       17.97       30.41     16.53 o 
  -6  13  15      119.96      159.99     34.38 o 
  -5  13  15       55.83       59.87     19.17 o 
  -4  13  15       11.59       29.75     15.87 o 
  -3  13  15      115.12      155.81     28.04 o 
  -2  13  15      163.67      192.13     29.82 o 
  -1  13  15        0.87       23.80     12.38 o 
   0  13  15       25.54       61.10     16.14 o 
   1  13  15       10.84       29.14     13.22 o 
   2  13  15       30.59       57.42     14.68 o 
   3  13  15      116.50      143.96     27.00 o 
   4  13  15       73.53      114.81     24.19 o 
  -6  14  15      125.91      144.12     34.38 o 
  -5  14  15      312.57      387.23     45.56 o 
  -4  14  15      221.48      227.36     34.05 o 
  -3  14  15      547.14      581.75     43.94 o 
  -2  14  15      278.86      268.41     36.43 o 
  -1  14  15       59.57       95.24     21.08 o 
   0  14  15      127.94      131.89     22.71 o 
   1  14  15      234.60      265.74     36.92 o 
   2  14  15       39.90       80.74     25.12 o 
   3  14  15        0.17       28.90     14.68 o 
  -5  15  15        2.21        3.57     11.00 o 
  -4  15  15       35.00       41.03     15.19 o 
  -3  15  15        3.98       15.82     19.83 o 
  -2  15  15       11.32       12.26     17.85 o 
  -1  15  15      120.70      150.27     26.60 o 
   0  15  15      534.07      537.93     43.15 o 
   1  15  15      304.77      369.87     44.81 o 
 -13   0  16     1523.43     1754.24     82.02 o 
 -12   0  16     3217.00     3295.43    109.83 o 
 -11   0  16     1909.22     1811.99     77.60 o 
 -10   0  16      302.62      343.77     37.96 o 
  -9   0  16        5.00        4.44      9.01 o 
  -8   0  16      779.82      736.71     43.96 o 
  -7   0  16      886.68      904.91     44.29 o 
  -6   0  16      231.55      250.36     23.32 o 
  -5   0  16     2284.84     2148.20     60.19 o 
  -4   0  16     4923.25     5007.26    145.44 o 
  -3   0  16     6115.04     5725.79    171.23 o 
  -2   0  16     3711.53     3561.65    174.47 o 
  -1   0  16     6438.59     6178.06    112.20 o 
   0   0  16     2405.73     2391.82    172.21 o 
   1   0  16       33.14       36.01     12.05 o 
   2   0  16     1275.80     1152.92     91.23 o 
   3   0  16     5251.39     5013.87    156.68 o 
   4   0  16     3179.50     3086.73    127.59 o 
   5   0  16      315.42      268.41     47.60 o 
   6   0  16     4441.01     4299.21    163.96 o 
   7   0  16     2832.14     2964.42    141.48 o 
   8   0  16     2567.47     2686.09    138.17 o 
   9   0  16     2251.96     2399.17    138.17 o 
 -13   1  16       39.62       82.32     13.19 o 
 -12   1  16       16.71       36.20      9.85 o 
 -11   1  16      414.20      464.74     28.20 o 
 -10   1  16     1038.08     1078.26     45.23 o 
  -9   1  16     1082.49     1004.47     36.84 o 
  -8   1  16     1380.18     1374.45     40.88 o 
  -7   1  16     1829.66     1798.83     44.00 o 
  -6   1  16     2789.45     2686.76     50.54 o 
  -5   1  16     2946.19     3059.24     61.66 o 
  -4   1  16      541.50      506.14     20.06 o 
  -3   1  16       13.42       21.48      6.59 o 
  -2   1  16       72.74       83.10     12.17 o 
  -1   1  16     2562.70     2398.63     42.58 o 
   0   1  16     5199.28     4936.15     97.89 o 
   1   1  16     6168.85     5935.58    112.79 o 
   2   1  16     6471.69     6442.92    142.35 o 
   3   1  16     1725.77     1629.41     51.64 o 
   4   1  16      925.44      903.48     39.78 o 
   5   1  16      680.33      596.70     41.57 o 
   6   1  16       13.25       26.03     25.78 o 
   7   1  16        0.37       19.26     10.91 o 
   8   1  16      318.88      347.76     41.95 o 
   9   1  16      650.40      668.97     48.77 o 
 -13   2  16      526.13      621.24     84.29 o 
 -12   2  16      438.93      479.75     28.27 o 
 -11   2  16     1519.93     1486.27     49.23 o 
 -10   2  16     2956.05     3010.73     67.57 o 
  -9   2  16      842.17      830.85     58.59 o 
  -8   2  16      119.89      146.66     22.50 o 
  -7   2  16      397.15      403.53     23.36 o 
  -6   2  16      313.30      318.27     22.33 o 
  -5   2  16      197.20      235.83     19.16 o 
  -4   2  16     3918.23     3865.85     51.57 o 
  -3   2  16     4588.87     4538.25     95.41 o 
  -2   2  16     3466.67     2993.25     93.04 o 
  -1   2  16     2383.17     2257.36     54.17 o 
   0   2  16      524.02      533.38     27.48 o 
   1   2  16        0.36        1.12      4.77 o 
   2   2  16        3.21       14.77      8.05 o 
   3   2  16      231.25      244.94     24.72 o 
   4   2  16     1713.15     1575.61     84.97 o 
   5   2  16     2903.01     2843.94     75.69 o 
   6   2  16     5087.29     4758.88    161.85 o 
   7   2  16     2477.28     2550.64    106.44 o 
   8   2  16     1046.89     1052.40     59.70 o 
   9   2  16      303.86      416.17     54.87 o 
 -12   3  16       13.14       30.96     11.36 o 
 -11   3  16       56.45       77.06     13.55 o 
 -10   3  16        1.80       20.25      9.07 o 
  -9   3  16      830.53      846.50     33.92 o 
  -8   3  16     3112.75     2971.23     81.87 o 
  -7   3  16     6055.44     6104.94    173.33 o 
  -6   3  16     2362.91     2295.70     70.02 o 
  -5   3  16       28.49       46.78     11.74 o 
  -4   3  16       15.79       27.62      6.14 o 
  -3   3  16       27.39       48.18      8.14 o 
  -2   3  16        2.33       14.82      4.89 o 
  -1   3  16      961.74      855.22     33.78 o 
   0   3  16     1279.45     1261.99     48.45 o 
   1   3  16     1369.25     1252.67     42.90 o 
   2   3  16     1973.40     1826.37     63.98 o 
   3   3  16     3583.82     3403.65    132.24 o 
   4   3  16     5127.16     5021.68    191.38 o 
   5   3  16      355.81      419.85     32.00 o 
   6   3  16       27.34       31.34     11.35 o 
   7   3  16      317.95      348.58     35.72 o 
   8   3  16      441.24      491.35     40.60 o 
   9   3  16      205.29      271.71     57.85 o 
 -12   4  16      196.82      211.57     29.21 o 
 -11   4  16      549.35      571.12     29.61 o 
 -10   4  16      385.90      449.82     25.61 o 
  -9   4  16        8.12        7.08     12.82 o 
  -8   4  16      558.70      648.71    106.11 o 
  -7   4  16        6.16       65.45     25.78 o 
  -6   4  16      300.03      328.13     34.81 o 
  -5   4  16     1955.98     1870.29     45.14 o 
  -4   4  16     7812.17     7589.88    110.11 o 
  -3   4  16        3.25       21.38      6.05 o 
  -2   4  16      345.84      346.05     17.45 o 
  -1   4  16      444.29      434.39     27.47 o 
   0   4  16     2498.46     2456.24     58.89 o 
   1   4  16      738.14      746.79     33.76 o 
   2   4  16       93.02      109.82     16.41 o 
   3   4  16      864.45      814.84     37.95 o 
   4   4  16      379.02      356.19     28.67 o 
   5   4  16      724.03      723.27     38.96 o 
   6   4  16     1658.25     1602.28     58.19 o 
   7   4  16      481.52      519.72     35.01 o 
   8   4  16      168.75      219.05     26.03 o 
   9   4  16       12.96       26.44     17.85 o 
 -12   5  16       80.50       96.89     15.41 o 
 -11   5  16      512.66      519.46     32.54 o 
 -10   5  16      138.22      154.76     17.40 o 
  -9   5  16      764.94      799.66     39.31 o 
  -8   5  16      231.41      345.96     54.27 o 
  -7   5  16      722.38      878.02     93.04 o 
  -6   5  16      865.91     1047.98    118.71 o 
  -5   5  16      339.25      379.39     30.62 o 
  -4   5  16      409.49      392.61     36.03 o 
  -3   5  16      285.30      323.05     21.27 o 
  -2   5  16      410.36      400.21     19.84 o 
  -1   5  16      702.59      670.74     25.46 o 
   0   5  16      649.01      596.30     23.85 o 
   1   5  16     2301.46     2261.62     58.73 o 
   2   5  16     1287.53     1211.55     58.06 o 
   3   5  16      795.12      838.23     48.63 o 
   4   5  16      117.82      164.51     20.77 o 
   5   5  16        0.48       11.22     12.31 o 
   6   5  16      152.08      157.37     20.36 o 
   7   5  16      312.69      346.66     33.21 o 
   8   5  16        0.46       29.57     14.40 o 
 -12   6  16        0.03       14.70     11.91 o 
 -11   6  16        9.46       10.20      9.70 o 
 -10   6  16        7.86       -8.85      8.85 o 
  -9   6  16      163.46      202.16     33.06 o 
  -8   6  16      388.37      402.95     36.53 o 
  -7   6  16      510.63      569.63     51.93 o 
  -6   6  16       23.43       27.55     12.59 o 
  -5   6  16       52.83       63.23     12.31 o 
  -4   6  16      107.98      119.89     13.77 o 
  -3   6  16      845.85      753.97     27.82 o 
  -2   6  16     2612.41     2608.45     60.41 o 
  -1   6  16      643.06      590.89     24.61 o 
   0   6  16        6.71        0.81      7.11 o 
   1   6  16      225.80      241.50     17.87 o 
   2   6  16      135.63      139.71     18.82 o 
   3   6  16       36.33       38.84     10.86 o 
   4   6  16       13.90       22.95      9.71 o 
   5   6  16      254.91      305.43     29.16 o 
   6   6  16       28.64       33.74     13.34 o 
   7   6  16       26.76       49.46     17.37 o 
   8   6  16       42.08       64.88     17.60 o 
 -11   7  16       42.23       49.92     16.34 o 
 -10   7  16        0.41       11.15     10.72 o 
  -9   7  16      210.88      242.44     34.04 o 
  -8   7  16        4.27       29.94     11.58 o 
  -7   7  16      420.59      426.86     27.91 o 
  -6   7  16       34.28       71.55     13.70 o 
  -5   7  16        7.38       43.65     21.66 o 
  -4   7  16      163.90      250.60     71.69 o 
  -3   7  16      181.29      224.71     20.88 o 
  -2   7  16      204.66      250.96     25.19 o 
  -1   7  16      209.96      260.34     18.84 o 
   0   7  16       41.81       52.94     10.12 o 
   1   7  16      166.64      174.41     17.44 o 
   2   7  16     1007.33     1042.86     35.40 o 
   3   7  16       70.57      105.62     17.10 o 
   4   7  16      147.24      184.07     43.96 o 
   5   7  16       45.22       62.87     16.55 o 
   6   7  16       22.56       28.55     14.19 o 
   7   7  16       53.82       56.66     18.43 o 
   8   7  16       17.79        6.74     40.66 o 
 -11   8  16      551.00      538.34     44.63 o 
 -10   8  16      106.29      124.68     23.44 o 
  -9   8  16       57.25       84.37     24.46 o 
  -8   8  16      139.45      177.88     23.30 o 
  -7   8  16      109.49      134.06     19.63 o 
  -6   8  16      179.46      204.52     23.68 o 
  -5   8  16        1.76       18.04      8.99 o 
  -4   8  16       60.45       87.04     13.50 o 
  -3   8  16      266.43      288.43     20.36 o 
  -2   8  16      937.88      834.17     30.78 o 
  -1   8  16     1504.19     1566.85     41.93 o 
   0   8  16       25.81       45.51     10.21 o 
   1   8  16      226.99      258.53     19.85 o 
   2   8  16     1185.02     1152.55     44.68 o 
   3   8  16      777.43      794.53     37.97 o 
   4   8  16       40.57       54.93     16.75 o 
   5   8  16      495.24      506.86     41.35 o 
   6   8  16      517.93      508.75     42.21 o 
   7   8  16      678.38      630.88    134.54 o 
 -10   9  16      227.15      296.21     39.50 o 
  -9   9  16      584.79      598.85     53.22 o 
  -8   9  16      557.67      576.55     34.46 o 
  -7   9  16      311.45      328.50     30.53 o 
  -6   9  16      528.00      497.64     32.21 o 
  -5   9  16      736.57      721.61     34.60 o 
  -4   9  16      962.05      974.12     46.51 o 
  -3   9  16      217.37      242.63     23.97 o 
  -2   9  16       71.61      102.07     15.20 o 
  -1   9  16      544.94      581.25     31.20 o 
   0   9  16     3100.85     2993.50     71.03 o 
   1   9  16     2066.45     2113.99     60.87 o 
   2   9  16     1011.38      979.79     42.86 o 
   3   9  16      494.81      516.06     31.65 o 
   4   9  16       15.44       36.58     10.95 o 
   5   9  16      156.13      168.92     28.88 o 
   6   9  16       70.79      130.97     25.56 o 
   7   9  16        6.62       33.80     25.12 o 
 -10  10  16      180.43      189.08     46.28 o 
  -9  10  16      379.51      447.85     56.86 o 
  -8  10  16      147.01      180.79     25.78 o 
  -7  10  16       46.84       71.36     14.81 o 
  -6  10  16       34.11       33.06     12.85 o 
  -5  10  16      153.66      186.01     22.09 o 
  -4  10  16      745.79      773.15     49.25 o 
  -3  10  16     1653.25     1527.58     64.74 o 
  -2  10  16     1915.69     1904.27     72.20 o 
  -1  10  16     1311.99     1232.00     58.81 o 
   0  10  16        0.95        4.37      9.66 o 
   1  10  16       97.59      118.27     22.58 o 
   2  10  16       30.41       46.29     12.49 o 
   3  10  16      123.86      171.34     22.12 o 
   4  10  16      391.91      439.27     37.15 o 
   5  10  16     1744.34     1665.48     77.83 o 
   6  10  16     1180.17     1190.14    175.53 o 
  -9  11  16      588.73      597.95     45.62 o 
  -8  11  16      907.24      917.10    106.44 o 
  -7  11  16     1725.62     1647.95    119.33 o 
  -6  11  16     2321.82     2149.27    119.66 o 
  -5  11  16     1503.35     1481.54     66.47 o 
  -4  11  16      109.54      126.96     24.09 o 
  -3  11  16      202.94      231.59     38.01 o 
  -2  11  16       77.01      118.10     24.79 o 
  -1  11  16        3.31        3.90      8.68 o 
   0  11  16      559.10      460.05     37.58 o 
   1  11  16     1689.94     1649.30    100.16 o 
   2  11  16     1938.60     1799.66     76.72 o 
   3  11  16     1646.29     1594.05     72.24 o 
   4  11  16      771.28      815.20     51.79 o 
   5  11  16      628.41      670.66     47.24 o 
   6  11  16       70.49      121.91     67.43 o 
  -8  12  16      138.69      147.43     38.34 o 
  -7  12  16       17.14       58.18     19.83 o 
  -6  12  16      457.41      438.98     54.21 o 
  -5  12  16     1262.48     1214.10     62.64 o 
  -4  12  16     1622.28     1635.04     72.44 o 
  -3  12  16     1261.28     1347.66     85.61 o 
  -2  12  16      451.01      505.15     38.98 o 
  -1  12  16      348.02      320.56     37.84 o 
   0  12  16      603.23      590.03     43.47 o 
   1  12  16      867.37      966.11     76.69 o 
   2  12  16      173.97      228.78     52.89 o 
   3  12  16      360.51      372.91     37.17 o 
   4  12  16      809.22      814.97    149.08 o 
   5  12  16      945.42      887.29    135.20 o 
  -7  13  16     1164.76     1160.91     94.54 o 
  -6  13  16      770.67      763.58     74.71 o 
  -5  13  16      508.89      524.78     41.82 o 
  -4  13  16      133.68      121.09     50.58 o 
  -3  13  16        5.31       16.67     24.46 o 
  -2  13  16       12.85       14.38     10.20 o 
  -1  13  16      679.27      624.99     44.76 o 
   0  13  16      719.09      832.73     53.29 o 
   1  13  16      979.39      912.41     56.56 o 
   2  13  16     1346.01     1352.17     72.72 o 
   3  13  16      814.52      839.25     54.67 o 
   4  13  16      760.63      788.95     53.87 o 
  -6  14  16      616.86      534.18     64.13 o 
  -5  14  16      598.92      630.18     47.31 o 
  -4  14  16      498.11      537.80     42.82 o 
  -3  14  16     1062.51     1137.70     66.11 o 
  -2  14  16     1802.53     1759.14     79.65 o 
  -1  14  16     1912.14     1955.47     84.73 o 
   0  14  16      494.73      508.97     41.53 o 
   1  14  16       13.92       26.10     14.00 o 
   2  14  16       94.33      117.35     23.14 o 
  -4  15  16      262.02      322.54     41.57 o 
  -3  15  16       35.79       56.19     17.30 o 
  -2  15  16      172.82      169.33     28.04 o 
  -1  15  16      589.33      565.86     44.55 o 
   0  15  16      592.92      668.40     95.53 o 
 -12   1  17        0.56       21.17     19.94 o 
 -11   1  17       58.41       51.45     10.82 o 
 -10   1  17       65.35       77.50     12.37 o 
  -9   1  17      152.65      171.96     18.40 o 
  -8   1  17       20.40       38.64      7.52 o 
  -7   1  17       12.93       10.92      6.68 o 
  -6   1  17        2.46        9.83      8.12 o 
  -5   1  17        2.55       21.60     10.63 o 
  -4   1  17      447.46      419.82     26.34 o 
  -3   1  17      116.76      129.51     14.41 o 
  -2   1  17     1482.58     1375.54     37.32 o 
  -1   1  17       25.15       41.76      7.24 o 
   0   1  17      959.64      913.45     30.70 o 
   1   1  17     4519.17     4382.50     80.44 o 
   2   1  17       19.32       34.92      7.43 o 
   3   1  17      294.73      299.51     25.57 o 
   4   1  17        2.15        2.75      7.01 o 
   5   1  17       61.41       74.71     19.17 o 
   6   1  17      422.85      457.37     38.08 o 
   7   1  17      254.26      283.61     37.63 o 
   8   1  17        0.31        7.38     19.83 o 
   9   1  17        1.81       46.89     21.49 o 
 -12   2  17      403.79      437.90     29.18 o 
 -11   2  17       10.93       32.02      8.93 o 
 -10   2  17       68.91       90.19     12.97 o 
  -9   2  17        8.70       40.84      9.20 o 
  -8   2  17       46.80       65.45     29.09 o 
  -7   2  17      183.88      234.69     45.62 o 
  -6   2  17       78.57       91.55     14.55 o 
  -5   2  17      325.09      308.13     21.52 o 
  -4   2  17        3.99       10.09      6.05 o 
  -3   2  17     1306.02     1197.05     34.68 o 
  -2   2  17     4737.42     4506.47     67.99 o 
  -1   2  17     3446.46     3129.87     66.22 o 
   0   2  17      633.86      601.28     29.89 o 
   1   2  17      380.77      359.00     19.56 o 
   2   2  17       85.63       74.42     16.74 o 
   3   2  17      360.92      374.10     29.01 o 
   4   2  17       31.13       29.73     10.11 o 
   5   2  17       18.97       47.83     11.28 o 
   6   2  17      128.28      126.60     19.58 o 
   7   2  17       38.19       48.38     15.24 o 
   8   2  17      190.48      250.89     35.06 o 
 -12   3  17        4.58       31.34      9.38 o 
 -11   3  17        0.41       11.84      8.00 o 
 -10   3  17       49.44       69.68     11.66 o 
  -9   3  17      867.76      794.92     39.28 o 
  -8   3  17     1082.85     1047.71     45.47 o 
  -7   3  17     1098.95     1088.12     48.29 o 
  -6   3  17     1130.96     1015.48     64.35 o 
  -5   3  17      439.12      431.12     21.75 o 
  -4   3  17       99.66       99.38     11.01 o 
  -3   3  17      365.87      376.43     20.19 o 
  -2   3  17       40.91       68.48     12.69 o 
  -1   3  17      334.80      335.63     22.31 o 
   0   3  17      280.70      280.03     22.86 o 
   1   3  17     3058.85     2958.21     80.78 o 
   2   3  17     2316.93     2172.32     60.42 o 
   3   3  17     2411.71     2219.90    115.75 o 
   4   3  17     1662.11     1586.43     54.91 o 
   5   3  17      691.73      666.84     73.65 o 
   6   3  17      577.05      621.81     37.33 o 
   7   3  17      233.05      246.98     27.65 o 
   8   3  17       18.47       34.56     15.54 o 
 -12   4  17      315.82      369.56     29.48 o 
 -11   4  17      560.13      582.51     35.77 o 
 -10   4  17      443.70      480.55     31.71 o 
  -9   4  17      618.76      632.24     44.67 o 
  -8   4  17      109.23      141.31     19.40 o 
  -7   4  17      335.46      437.42     53.24 o 
  -6   4  17      107.46      189.45     28.83 o 
  -5   4  17     2461.93     2353.19     51.49 o 
  -4   4  17     6721.29     6708.44     73.64 o 
  -3   4  17     4622.12     4635.93     66.29 o 
  -2   4  17     3835.85     3631.50    141.96 o 
  -1   4  17      547.28      556.76     28.85 o 
   0   4  17     1559.68     1450.78     47.03 o 
   1   4  17     6345.25     6275.45    141.76 o 
   2   4  17     5058.23     4836.38     90.40 o 
   3   4  17     1162.11     1082.85     44.78 o 
   4   4  17       75.28      109.14     18.63 o 
   5   4  17      771.24      740.99     51.14 o 
   6   4  17     1337.46     1351.71     63.64 o 
   7   4  17      357.22      360.11     31.25 o 
   8   4  17      239.70      266.92     29.94 o 
 -12   5  17        3.16        9.35     12.60 o 
 -11   5  17        9.94       32.89     28.10 o 
 -10   5  17        7.07       16.32      9.50 o 
  -9   5  17      728.46      802.84     39.50 o 
  -8   5  17     2437.64     2475.14     67.80 o 
  -7   5  17     2821.05     2857.60     70.06 o 
  -6   5  17     2908.11     2803.79     58.61 o 
  -5   5  17     1387.36     1372.65     40.05 o 
  -4   5  17     1013.67     1076.69     30.30 o 
  -3   5  17      733.85      687.69     26.58 o 
  -2   5  17      769.25      732.99     27.27 o 
  -1   5  17      484.14      498.61     27.60 o 
   0   5  17      313.25      323.03     23.78 o 
   1   5  17     1102.01     1018.40     41.01 o 
   2   5  17     3245.90     3132.09    113.34 o 
   3   5  17     7662.97     7187.66    201.00 o 
   4   5  17     5183.86     5003.29    147.57 o 
   5   5  17     1131.10     1130.82     55.39 o 
   6   5  17      431.66      448.89     32.14 o 
   7   5  17       16.85       21.95     11.41 o 
   8   5  17        6.57       -0.62     13.55 o 
 -11   6  17      591.81      595.89     45.65 o 
 -10   6  17      681.67      727.03     48.38 o 
  -9   6  17     1013.50     1014.46     55.95 o 
  -8   6  17      203.56      250.00     29.12 o 
  -7   6  17       19.28       42.90      9.74 o 
  -6   6  17      206.81      260.18     21.63 o 
  -5   6  17      899.73      839.21     31.65 o 
  -4   6  17     1480.97     1431.60     51.04 o 
  -3   6  17     3779.53     3665.29     62.31 o 
  -2   6  17     7009.19     7081.26     97.90 o 
  -1   6  17     9429.24     9461.25    172.91 o 
   0   6  17     5997.57     5773.12     95.47 o 
   1   6  17     1371.14     1307.09     46.47 o 
   2   6  17      119.95      154.55     20.43 o 
   3   6  17      348.87      360.34     28.96 o 
   4   6  17        0.65       19.65      9.51 o 
   5   6  17      546.67      548.47     38.55 o 
   6   6  17      666.87      657.58     47.71 o 
   7   6  17      797.68      733.68     52.58 o 
   8   6  17      839.50      897.94     58.90 o 
 -11   7  17       42.40       58.77     24.79 o 
 -10   7  17      157.84      221.25     41.98 o 
  -9   7  17      566.41      556.42     63.47 o 
  -8   7  17      487.23      515.40     37.99 o 
  -7   7  17     1246.32     1309.99     49.61 o 
  -6   7  17     1279.04     1339.07     41.44 o 
  -5   7  17     1665.73     1620.36     44.55 o 
  -4   7  17     2167.51     2044.02     47.70 o 
  -3   7  17     1858.33     1791.76     44.62 o 
  -2   7  17      365.15      369.72     20.17 o 
  -1   7  17      209.40      229.06     19.54 o 
   0   7  17     2427.69     2363.28     52.48 o 
   1   7  17     5462.10     5152.90    120.03 o 
   2   7  17     2004.96     1954.63     58.59 o 
   3   7  17     1606.09     1628.30     55.07 o 
   4   7  17     1022.05      947.69     55.11 o 
   5   7  17      454.92      448.90     42.89 o 
   6   7  17      469.81      512.14     41.53 o 
   7   7  17      272.39      281.15     45.95 o 
 -11   8  17      525.80      681.03     50.12 o 
 -10   8  17      920.79      927.77     56.33 o 
  -9   8  17      265.12      242.09     32.71 o 
  -8   8  17      162.01      212.60     25.32 o 
  -7   8  17       37.77       45.10     13.52 o 
  -6   8  17        2.02        8.13     21.82 o 
  -5   8  17       62.93       91.46     18.84 o 
  -4   8  17     1489.43     1410.87     47.29 o 
  -3   8  17     3805.56     3730.42     65.98 o 
  -2   8  17     6032.92     5980.32     83.69 o 
  -1   8  17     2670.55     2552.25     54.93 o 
   0   8  17     1393.95     1452.62     41.67 o 
   1   8  17     1199.62     1183.71     45.21 o 
   2   8  17      282.76      354.28     38.77 o 
   3   8  17      282.31      309.72     38.56 o 
   4   8  17      413.44      482.67     40.34 o 
   5   8  17      385.42      400.36     44.03 o 
   6   8  17      278.20      330.14     41.51 o 
   7   8  17      744.50      783.81    125.94 o 
 -10   9  17      133.72      195.35     41.65 o 
  -9   9  17      410.34      415.83     39.98 o 
  -8   9  17      432.59      454.73     30.61 o 
  -7   9  17     1099.61     1086.15     47.29 o 
  -6   9  17     1955.67     1951.60     61.92 o 
  -5   9  17     2228.21     2088.98     75.00 o 
  -4   9  17      363.16      377.70     25.17 o 
  -3   9  17       22.74       36.21     10.11 o 
  -2   9  17       72.66       96.57     15.54 o 
  -1   9  17      362.22      331.80     24.78 o 
   0   9  17      132.39      176.39     21.51 o 
   1   9  17      615.15      666.06     34.56 o 
   2   9  17     1194.38     1115.72     46.09 o 
   3   9  17     1084.84     1027.73    113.71 o 
   4   9  17     1320.34     1287.78     67.43 o 
   5   9  17      563.32      611.75     46.84 o 
   6   9  17      160.94      234.19     55.53 o 
 -10  10  17      330.42      378.97     43.67 o 
  -9  10  17      682.05      700.91     47.57 o 
  -8  10  17      446.39      476.17     33.47 o 
  -7  10  17       45.10       63.81     13.50 o 
  -6  10  17      901.91      777.96     48.26 o 
  -5  10  17      873.91      886.77     49.02 o 
  -4  10  17      878.31      804.63     47.21 o 
  -3  10  17      135.10      169.53     26.26 o 
  -2  10  17      352.24      352.94     33.80 o 
  -1  10  17      676.12      624.14     59.17 o 
   0  10  17      202.38      260.77     33.15 o 
   1  10  17       49.57       69.43     16.50 o 
   2  10  17        3.91        4.28      8.74 o 
   3  10  17       28.62       39.37     11.52 o 
   4  10  17      208.11      238.98     35.74 o 
   5  10  17      492.09      539.51     44.88 o 
   6  10  17     1280.57     1345.71    116.69 o 
  -9  11  17       99.39      112.69     22.13 o 
  -8  11  17      358.77      430.64     60.49 o 
  -7  11  17      722.08      690.64     48.25 o 
  -6  11  17      417.76      439.64     50.24 o 
  -5  11  17      198.50      191.06     38.34 o 
  -4  11  17        1.75       16.69     14.21 o 
  -3  11  17       11.53       37.00     11.73 o 
  -2  11  17       20.13        6.50      9.66 o 
  -1  11  17        0.71       -6.74      8.80 o 
   0  11  17       89.54      123.09     22.35 o 
   1  11  17      385.27      358.60     50.57 o 
   2  11  17       31.81       36.62     14.88 o 
   3  11  17      186.56      197.30     42.31 o 
   4  11  17      135.78      150.73     40.33 o 
   5  11  17       86.50      113.71     29.09 o 
  -8  12  17        5.72       21.82     15.87 o 
  -7  12  17        0.44       12.06     17.52 o 
  -6  12  17       36.07       87.93     24.46 o 
  -5  12  17       41.08       42.97     15.87 o 
  -4  12  17       34.01       40.71     13.45 o 
  -3  12  17        1.17       19.61     12.60 o 
  -2  12  17      107.62      110.30     21.96 o 
  -1  12  17       32.06       44.56     15.14 o 
   0  12  17       12.06       29.75     12.62 o 
   1  12  17      104.93      101.21     20.57 o 
   2  12  17       78.16       58.59     14.94 o 
   3  12  17      369.54      428.33     46.18 o 
   4  12  17      225.30      263.37     36.59 o 
  -7  13  17      121.83      103.79     35.70 o 
  -6  13  17       40.40       48.26     20.49 o 
  -5  13  17        1.65       15.87     13.22 o 
  -4  13  17       47.99       65.62     16.83 o 
  -3  13  17        0.05       12.84     14.21 o 
  -2  13  17       22.17       40.22     13.02 o 
  -1  13  17       37.30       50.58     16.83 o 
   0  13  17        6.62       12.08     10.16 o 
   1  13  17       12.21       24.50     11.31 o 
   2  13  17       40.41       20.29     10.51 o 
   3  13  17       48.94       74.17     18.26 o 
  -5  14  17      142.39      165.28     37.02 o 
  -4  14  17      122.00      181.18     28.50 o 
  -3  14  17      342.70      359.66     43.91 o 
  -2  14  17      112.79      157.08     28.68 o 
  -1  14  17      128.32      135.85     41.32 o 
   0  14  17      493.57      478.12     40.66 o 
   1  14  17      275.60      305.75     59.83 o 
 -12   0  18     1298.28     1383.48     69.94 o 
 -11   0  18     2977.74     3064.93    105.12 o 
 -10   0  18     3202.21     3128.87     98.57 o 
  -9   0  18     1215.02     1302.40     60.42 o 
  -8   0  18      500.28      423.11     52.23 o 
  -7   0  18      210.33      245.93     46.94 o 
  -6   0  18      601.35      568.56     55.53 o 
  -5   0  18      683.20      665.74     58.18 o 
  -4   0  18        2.26       -2.64     10.58 o 
  -3   0  18     1007.45     1001.58     69.42 o 
  -2   0  18     8121.09     7865.08    104.46 o 
  -1   0  18     3668.14     3444.81    106.33 o 
   0   0  18      805.80      758.08     32.87 o 
   1   0  18        4.97       20.42     11.20 o 
   2   0  18      373.38      462.78     48.26 o 
   3   0  18        0.60        6.61     13.88 o 
   4   0  18      143.38      208.25     42.31 o 
   5   0  18      256.30      298.16     52.23 o 
   6   0  18     4280.55     4278.71    171.23 o 
   7   0  18     1185.40     1248.84     93.22 o 
   8   0  18     1297.22     1414.78    104.46 o 
 -12   1  18      278.12      324.73     29.96 o 
 -11   1  18        9.97       30.53      9.70 o 
 -10   1  18      377.74      368.08     24.79 o 
  -9   1  18     1772.12     1710.68     57.93 o 
  -8   1  18     2248.01     2174.04     62.29 o 
  -7   1  18     3105.68     2898.41    110.07 o 
  -6   1  18     3102.01     3005.72     88.54 o 
  -5   1  18     5562.64     5580.68    117.34 o 
  -4   1  18     4822.33     4673.20    105.88 o 
  -3   1  18     4877.30     4648.43     83.93 o 
  -2   1  18     1483.00     1439.37     39.50 o 
  -1   1  18      427.62      393.71     19.93 o 
   0   1  18      129.23      143.81     15.20 o 
   1   1  18      947.57      906.11     45.14 o 
   2   1  18     1183.99     1015.46     66.07 o 
   3   1  18     2241.27     2173.20     87.39 o 
   4   1  18      901.11      835.74     49.58 o 
   5   1  18     1474.08     1488.64     78.34 o 
   6   1  18      947.37      919.54     55.07 o 
   7   1  18      432.08      505.17     41.37 o 
   8   1  18       56.61      120.18     23.91 o 
 -12   2  18      803.23      828.57     42.71 o 
 -11   2  18      996.85     1074.76     49.21 o 
 -10   2  18      871.29      812.31     41.96 o 
  -9   2  18      754.56      837.33     40.42 o 
  -8   2  18     3174.67     3178.20     76.04 o 
  -7   2  18     1917.91     1918.66     56.38 o 
  -6   2  18      219.99      264.24     33.15 o 
  -5   2  18      435.44      427.57     33.87 o 
  -4   2  18     3290.59     3026.68     56.78 o 
  -3   2  18       95.54      128.73     14.42 o 
  -2   2  18       54.07       83.92     14.70 o 
  -1   2  18      415.69      429.19     27.55 o 
   0   2  18     3767.23     3469.44    134.49 o 
   1   2  18     1432.92     1315.76     38.20 o 
   2   2  18      239.39      251.73     26.03 o 
   3   2  18        1.56       19.01      9.99 o 
   4   2  18      153.22      186.11     23.91 o 
   5   2  18      347.26      388.03     32.02 o 
   6   2  18     1199.66     1251.52     64.98 o 
   7   2  18      991.21      909.59     55.86 o 
   8   2  18     1282.02     1393.29    137.84 o 
 -12   3  18        3.41       22.43     10.51 o 
 -11   3  18       15.67       20.77      9.91 o 
 -10   3  18       10.89       31.17     14.31 o 
  -9   3  18       83.77       90.14     16.88 o 
  -8   3  18      350.05      384.23     26.32 o 
  -7   3  18     3063.73     3015.14     71.49 o 
  -6   3  18     3203.62     2976.83    115.74 o 
  -5   3  18     2306.13     2253.42     77.68 o 
  -4   3  18     3025.66     2789.93     86.07 o 
  -3   3  18      159.03      199.23     18.39 o 
  -2   3  18      152.25      165.89     21.52 o 
  -1   3  18      600.86      598.24     30.27 o 
   0   3  18      254.97      233.92     23.65 o 
   1   3  18      443.71      444.62     28.08 o 
   2   3  18     1411.31     1311.12     48.83 o 
   3   3  18     2097.26     1974.71    108.30 o 
   4   3  18      863.72      780.54     39.80 o 
   5   3  18      522.37      529.85     33.94 o 
   6   3  18     1022.66     1017.42     47.68 o 
   7   3  18      245.28      281.38     37.84 o 
   8   3  18        0.04      -11.64     11.90 o 
 -12   4  18      130.51      126.05     20.32 o 
 -11   4  18      189.26      209.69     25.96 o 
 -10   4  18      397.94      430.19     31.73 o 
  -9   4  18      412.92      450.22     30.66 o 
  -8   4  18      957.51      920.92     43.01 o 
  -7   4  18       70.89       95.86     29.75 o 
  -6   4  18      121.31      153.69     26.44 o 
  -5   4  18      117.33      126.19     14.37 o 
  -4   4  18      284.98      277.45     20.44 o 
  -3   4  18       42.23       49.86     11.57 o 
  -2   4  18     2683.77     2432.67     60.50 o 
  -1   4  18     1537.98     1465.49     47.79 o 
   0   4  18      686.22      580.58     39.30 o 
   1   4  18      730.32      707.49     48.49 o 
   2   4  18      273.92      287.32     28.09 o 
   3   4  18      609.38      630.72     35.34 o 
   4   4  18       31.98       43.03     11.66 o 
   5   4  18      519.95      570.68     34.75 o 
   6   4  18      500.48      497.93     35.14 o 
   7   4  18      164.47      224.02     26.68 o 
   8   4  18      127.74      116.95     23.60 o 
 -11   5  18       50.24       57.83     16.20 o 
 -10   5  18        8.32       21.92     10.73 o 
  -9   5  18      459.17      482.08     30.71 o 
  -8   5  18      114.39      154.47     21.09 o 
  -7   5  18       88.99      115.07     17.48 o 
  -6   5  18        6.24       48.43     12.74 o 
  -5   5  18       32.72       53.18     27.49 o 
  -4   5  18      813.82      874.18     27.87 o 
  -3   5  18     1879.37     1724.29     51.31 o 
  -2   5  18      100.21      114.90     18.57 o 
  -1   5  18      425.20      402.33     26.77 o 
   0   5  18     1751.84     1688.36     52.92 o 
   1   5  18      337.27      292.78     27.65 o 
   2   5  18      658.68      658.03     35.05 o 
   3   5  18      731.41      703.57     45.78 o 
   4   5  18      237.67      248.65     26.92 o 
   5   5  18      367.61      410.02     32.46 o 
   6   5  18      177.95      223.17     28.58 o 
   7   5  18        6.49       12.19     10.58 o 
 -11   6  18      105.24      161.26     28.27 o 
 -10   6  18        1.74       18.19     11.66 o 
  -9   6  18       10.09       10.89     10.63 o 
  -8   6  18      221.43      281.01     28.10 o 
  -7   6  18       53.51       59.48     13.54 o 
  -6   6  18       70.12      157.72     40.38 o 
  -5   6  18       53.20      208.75     60.93 o 
  -4   6  18      138.91      128.88     21.70 o 
  -3   6  18      170.17      192.06     26.88 o 
  -2   6  18     1230.53     1104.57     42.10 o 
  -1   6  18      949.98      915.64     38.80 o 
   0   6  18     1081.22     1003.39     41.58 o 
   1   6  18     1331.93     1228.90     46.89 o 
   2   6  18       27.28       41.40     12.02 o 
   3   6  18        2.16       22.96      9.95 o 
   4   6  18        8.70        8.56      7.76 o 
   5   6  18      272.11      314.32     28.43 o 
   6   6  18       32.14       38.40     13.80 o 
   7   6  18       31.73       39.83     15.41 o 
 -11   7  18       48.11      108.14     20.80 o 
 -10   7  18       25.53       40.57     17.52 o 
  -9   7  18       53.96       65.21     19.17 o 
  -8   7  18      230.12      274.43     34.36 o 
  -7   7  18      354.15      391.11     30.50 o 
  -6   7  18       32.76       37.66      9.05 o 
  -5   7  18       75.91      153.88     28.10 o 
  -4   7  18       79.46      106.32     15.10 o 
  -3   7  18      471.40      472.98     34.30 o 
  -2   7  18     1255.17     1292.33    145.35 o 
  -1   7  18      124.68      133.57     18.78 o 
   0   7  18       75.47       89.98     16.02 o 
   1   7  18       80.15      101.13     17.71 o 
   2   7  18       14.74       20.59      9.34 o 
   3   7  18       90.90      119.10     17.89 o 
   4   7  18       66.20       62.50     24.79 o 
   5   7  18       43.40       68.98     19.85 o 
   6   7  18       53.38       72.06     28.43 o 
   7   7  18       13.64        5.83     15.54 o 
 -10   8  18      404.65      518.35     41.79 o 
  -9   8  18      202.05      234.40     34.12 o 
  -8   8  18       55.38       54.19     13.90 o 
  -7   8  18      563.01      520.54     33.29 o 
  -6   8  18      696.34      739.57     37.36 o 
  -5   8  18      272.27      327.01     43.96 o 
  -4   8  18       58.21       69.09     12.51 o 
  -3   8  18        0.77       14.32      7.21 o 
  -2   8  18       23.58       37.07      9.09 o 
  -1   8  18      136.39      166.54     16.94 o 
   0   8  18      102.21      126.32     17.78 o 
   1   8  18      502.89      466.68     38.32 o 
   2   8  18       21.66       55.84     15.61 o 
   3   8  18      230.09      258.85     36.59 o 
   4   8  18      167.66      201.63     33.10 o 
   5   8  18        0.25       11.50     11.45 o 
   6   8  18       70.26       86.84     20.96 o 
 -10   9  18      307.87      352.22     44.09 o 
  -9   9  18      135.75      157.52     26.41 o 
  -8   9  18       79.90       63.34     14.21 o 
  -7   9  18      541.65      578.88     35.22 o 
  -6   9  18      815.81      854.88     41.13 o 
  -5   9  18     1128.91     1188.67     56.80 o 
  -4   9  18     1147.43     1135.90     44.52 o 
  -3   9  18     1245.04     1160.60     44.65 o 
  -2   9  18     1471.26     1441.57     49.58 o 
  -1   9  18      487.13      472.24     28.83 o 
   0   9  18      333.36      350.01     27.26 o 
   1   9  18      387.90      415.16     38.44 o 
   2   9  18      239.02      240.37     34.58 o 
   3   9  18      188.68      226.71     34.12 o 
   4   9  18      173.79      202.54     32.71 o 
   5   9  18      686.64      617.57     48.12 o 
   6   9  18      470.46      519.36     97.51 o 
  -9  10  18      658.52      716.47     76.03 o 
  -8  10  18      881.59      902.29     44.44 o 
  -7  10  18      637.15      687.38     37.91 o 
  -6  10  18      562.88      560.09     38.83 o 
  -5  10  18      108.64      117.79     29.09 o 
  -4  10  18      133.30      171.48     26.33 o 
  -3  10  18      680.56      695.41     52.89 o 
  -2  10  18       88.11      110.35     20.28 o 
  -1  10  18      293.75      350.08     38.39 o 
   0  10  18      715.85      808.23     47.83 o 
   1  10  18      716.67      728.09     46.03 o 
   2  10  18      414.33      445.31     41.75 o 
   3  10  18      111.41      100.39     22.38 o 
   4  10  18       10.92       28.65     15.24 o 
   5  10  18       99.06       76.69     23.14 o 
  -8  11  18      547.08      603.46     36.10 o 
  -7  11  18      678.81      734.77     49.08 o 
  -6  11  18     1111.36     1110.67     85.94 o 
  -5  11  18     1350.66     1425.36     95.20 o 
  -4  11  18     1149.98     1208.46     69.09 o 
  -3  11  18      364.98      421.78     47.60 o 
  -2  11  18       91.14      115.77     22.85 o 
  -1  11  18       60.64       74.90     17.00 o 
   0  11  18       37.90       63.02     16.34 o 
   1  11  18      124.66      112.22     21.08 o 
   2  11  18      313.53      358.32     64.13 o 
   3  11  18     1049.35      892.50     81.98 o 
   4  11  18     1199.61     1223.06     96.52 o 
  -7  12  18      178.31      163.84     29.08 o 
  -6  12  18        7.08       27.77     15.87 o 
  -5  12  18       25.93       15.21     12.56 o 
  -4  12  18      182.18      190.53     29.82 o 
  -3  12  18      698.64      672.05     46.28 o 
  -2  12  18     1042.16     1092.35     59.35 o 
  -1  12  18     1176.58     1172.54    122.64 o 
   0  12  18      597.54      589.04     45.29 o 
   1  12  18      819.24      830.56     51.64 o 
   2  12  18      881.01      877.29     53.93 o 
   3  12  18       63.16      113.71     31.07 o 
  -6  13  18     1272.99     1119.92     93.22 o 
  -5  13  18     1068.07     1037.28     85.94 o 
  -4  13  18      362.53      432.01     56.86 o 
  -3  13  18      255.02      262.48     36.24 o 
  -2  13  18      182.99      209.95     30.76 o 
  -1  13  18        4.92        7.43     11.59 o 
   0  13  18       87.89       75.59     17.60 o 
   1  13  18      703.42      710.84     49.42 o 
   2  13  18     1284.96     1458.71     71.88 o 
  -4  14  18      335.62      406.88     46.47 o 
  -3  14  18      707.16      769.42     52.58 o 
  -2  14  18     1226.97     1223.89     66.80 o 
  -1  14  18     2105.17     2035.30     87.64 o 
   0  14  18     1459.51     1538.03    101.15 o 
 -12   1  19      234.59      274.79     29.37 o 
 -11   1  19        0.46       42.62     12.55 o 
 -10   1  19       13.23       37.82     10.56 o 
  -9   1  19      183.80      240.08     43.30 o 
  -8   1  19       11.28       38.59     14.72 o 
  -7   1  19        7.11        9.95     10.51 o 
  -6   1  19       15.95       15.51     12.80 o 
  -5   1  19      285.69      306.71     37.35 o 
  -4   1  19     1003.78      917.62     48.59 o 
  -3   1  19       34.90       38.37      8.50 o 
  -2   1  19      212.77      203.21     18.86 o 
  -1   1  19       59.29       83.11     10.68 o 
   0   1  19       42.31       72.22      9.93 o 
   1   1  19      151.12      165.73     17.60 o 
   2   1  19       49.62       82.44     15.37 o 
   3   1  19      113.13      127.68     18.78 o 
   4   1  19       89.59      129.50     24.51 o 
   5   1  19        3.49        0.00     11.22 o 
   6   1  19       79.99      106.18     30.74 o 
   7   1  19      156.95      186.15     35.70 o 
   8   1  19       24.18       48.22     14.87 o 
 -12   2  19      149.99      186.39     29.46 o 
 -11   2  19       99.53      151.17     21.93 o 
 -10   2  19      122.86      156.70     21.63 o 
  -9   2  19      161.06      200.59     25.26 o 
  -8   2  19      485.58      482.51     42.26 o 
  -7   2  19        0.90       16.56     23.80 o 
  -6   2  19       22.37       37.60     15.14 o 
  -5   2  19      352.45      353.18     34.09 o 
  -4   2  19     1669.70     1579.24     57.31 o 
  -3   2  19     1526.87     1456.19     40.90 o 
  -2   2  19     1673.00     1581.01     46.28 o 
  -1   2  19     2364.99     2179.93     59.30 o 
   0   2  19     1975.78     1839.79     91.64 o 
   1   2  19     2125.86     1908.81     65.65 o 
   2   2  19      529.16      539.96     32.20 o 
   3   2  19      219.69      233.19     27.62 o 
   4   2  19      382.95      387.93     29.46 o 
   5   2  19        0.98       24.19      9.75 o 
   6   2  19       37.48       45.40     14.29 o 
   7   2  19       14.17       13.72     11.45 o 
 -12   3  19      224.57      297.67     32.08 o 
 -11   3  19      187.67      244.70     27.63 o 
 -10   3  19      257.07      369.13     31.15 o 
  -9   3  19       13.92       39.66     10.91 o 
  -8   3  19      334.41      377.06     28.45 o 
  -7   3  19      777.91      803.68     48.38 o 
  -6   3  19     1443.15     1337.94     60.77 o 
  -5   3  19      449.09      416.31     28.10 o 
  -4   3  19      511.24      539.98     31.16 o 
  -3   3  19     2263.78     2081.33     49.66 o 
  -2   3  19      190.74      226.47     23.54 o 
  -1   3  19       70.93       76.27     14.39 o 
   0   3  19      987.30      940.36     40.27 o 
   1   3  19      443.82      476.17     29.67 o 
   2   3  19      348.00      343.52     44.50 o 
   3   3  19      666.88      685.81     37.13 o 
   4   3  19     1395.31     1221.90     51.02 o 
   5   3  19      947.95      925.44     45.54 o 
   6   3  19      627.41      662.75     38.74 o 
   7   3  19      191.59      229.84     33.30 o 
 -11   4  19      153.53      169.46     22.91 o 
 -10   4  19      527.74      537.06     33.80 o 
  -9   4  19     1705.68     1769.96     60.22 o 
  -8   4  19      959.71      981.35     42.87 o 
  -7   4  19      314.16      321.15     25.81 o 
  -6   4  19       18.11       22.68      9.83 o 
  -5   4  19     1677.88     1628.85     54.27 o 
  -4   4  19     1287.34     1158.93     37.39 o 
  -3   4  19     2063.93     2002.22     49.02 o 
  -2   4  19     6803.66     6657.14    103.42 o 
  -1   4  19     4726.11     4451.10     86.12 o 
   0   4  19     4152.91     3982.94    139.68 o 
   1   4  19     4798.75     4527.74     98.84 o 
   2   4  19     3635.07     3469.26    128.15 o 
   3   4  19     1721.44     1674.59     58.60 o 
   4   4  19      477.39      438.83     30.00 o 
   5   4  19       22.85       41.49     12.51 o 
   6   4  19       44.26       71.57     15.19 o 
   7   4  19      101.18      115.47     21.40 o 
 -11   5  19      373.46      487.03     43.05 o 
 -10   5  19       79.59       83.97     15.51 o 
  -9   5  19       10.48        6.14      8.83 o 
  -8   5  19      586.87      621.23     33.98 o 
  -7   5  19      753.19      725.16     36.12 o 
  -6   5  19     1667.66     1708.85     47.41 o 
  -5   5  19     2378.80     2312.89     64.82 o 
  -4   5  19     1887.16     1874.07     48.09 o 
  -3   5  19     2156.41     2131.81     58.54 o 
  -2   5  19      555.81      571.37     30.87 o 
  -1   5  19      185.17      208.07     23.24 o 
   0   5  19       10.92        7.79      9.49 o 
   1   5  19      858.56      785.07     38.51 o 
   2   5  19     1147.12     1109.04     46.54 o 
   3   5  19     2261.02     2254.69     82.20 o 
   4   5  19     1713.29     1724.75     67.65 o 
   5   5  19     1954.23     1797.70     63.63 o 
   6   5  19      992.53      972.37     84.43 o 
   7   5  19      480.39      501.72     35.31 o 
 -11   6  19      510.17      609.08     46.25 o 
 -10   6  19      484.55      480.92     39.33 o 
  -9   6  19      891.07      829.79     50.36 o 
  -8   6  19      262.20      338.75     30.73 o 
  -7   6  19      264.88      316.99     25.89 o 
  -6   6  19      140.56      174.55     18.27 o 
  -5   6  19       17.06       34.03      8.58 o 
  -4   6  19      584.18      626.37     31.98 o 
  -3   6  19     2731.63     2618.81     65.57 o 
  -2   6  19     3689.53     3674.00     78.70 o 
  -1   6  19     2216.11     2100.16     60.78 o 
   0   6  19     4676.14     4491.65     89.94 o 
   1   6  19     3811.53     3893.61     85.27 o 
   2   6  19     2824.65     2737.72     73.26 o 
   3   6  19     1788.31     1812.75     83.98 o 
   4   6  19        2.98        1.70      8.07 o 
   5   6  19       57.21       82.31     15.65 o 
   6   6  19       49.29       32.22     29.09 o 
   7   6  19       75.13      103.95     23.99 o 
 -10   7  19        9.89       34.38     18.84 o 
  -9   7  19        9.82       12.31     11.19 o 
  -8   7  19      372.86      344.31     34.76 o 
  -7   7  19     1097.95     1087.08     69.70 o 
  -6   7  19      518.81      555.13     27.75 o 
  -5   7  19     1417.49     1289.54     41.48 o 
  -4   7  19     2458.67     2538.93     55.80 o 
  -3   7  19     2262.38     2312.38     62.84 o 
  -2   7  19     1645.73     1688.48     53.93 o 
  -1   7  19       52.56       72.16     14.46 o 
   0   7  19       50.22       85.87     15.40 o 
   1   7  19      332.73      364.99     28.52 o 
   2   7  19      551.82      577.84     33.41 o 
   3   7  19     1455.75     1398.85     53.55 o 
   4   7  19     1827.45     1725.86     79.66 o 
   5   7  19     1413.55     1394.41     71.73 o 
   6   7  19      730.55      780.82     54.67 o 
 -10   8  19      512.69      581.61     75.70 o 
  -9   8  19      623.45      662.49     45.78 o 
  -8   8  19      362.60      430.77     31.59 o 
  -7   8  19      411.93      431.22     29.33 o 
  -6   8  19      206.39      214.75     24.26 o 
  -5   8  19       11.70       25.78     11.22 o 
  -4   8  19        0.62       19.66     14.06 o 
  -3   8  19      399.21      471.68     29.77 o 
  -2   8  19     1906.27     1962.62     58.83 o 
  -1   8  19     2263.83     2330.38     64.61 o 
   0   8  19     1516.69     1406.64     51.17 o 
   1   8  19      735.55      734.07     47.22 o 
   2   8  19      237.53      227.15     33.62 o 
   3   8  19      426.00      412.77     45.34 o 
   4   8  19      474.11      459.61     43.34 o 
   5   8  19        8.05       18.19     12.80 o 
   6   8  19      351.09      324.25     41.51 o 
  -9   9  19        9.53       11.24     11.00 o 
  -8   9  19       21.12       36.76     18.76 o 
  -7   9  19      915.53      904.71     43.81 o 
  -6   9  19     2039.31     1885.71     63.10 o 
  -5   9  19     1561.18     1520.57     73.38 o 
  -4   9  19      723.90      763.47     36.15 o 
  -3   9  19      520.51      519.56     30.48 o 
  -2   9  19     1153.17     1126.93     44.57 o 
  -1   9  19      187.08      212.02     30.62 o 
   0   9  19       32.92       41.51     13.34 o 
   1   9  19      130.75      149.66     26.65 o 
   2   9  19      526.02      541.72     42.73 o 
   3   9  19      779.30      792.97     52.59 o 
   4   9  19      777.36      813.61    103.46 o 
   5   9  19      999.91     1047.45    114.04 o 
  -9  10  19      491.81      549.70     43.00 o 
  -8  10  19      468.81      487.91     34.21 o 
  -7  10  19      542.22      602.94     35.94 o 
  -6  10  19      176.63      185.35     23.24 o 
  -5  10  19       72.07       73.13     16.59 o 
  -4  10  19      126.29      132.96     30.41 o 
  -3  10  19       41.19       50.42     14.59 o 
  -2  10  19       54.47       78.29     18.72 o 
  -1  10  19       50.13       45.75     13.34 o 
   0  10  19      366.23      424.43     64.13 o 
   1  10  19      968.09      917.62     80.66 o 
   2  10  19      323.45      371.29     42.29 o 
   3  10  19        6.80       -0.13     10.80 o 
   4  10  19      135.86      135.51     28.72 o 
  -8  11  19       84.77      109.13     21.13 o 
  -7  11  19      252.85      217.79     30.30 o 
  -6  11  19      141.27      158.24     26.38 o 
  -5  11  19      405.50      442.94     48.92 o 
  -4  11  19      457.18      494.28     45.62 o 
  -3  11  19      139.21      139.04     23.58 o 
  -2  11  19        1.57       12.44     10.45 o 
  -1  11  19      179.27      157.41     26.99 o 
   0  11  19        5.75        7.27     17.19 o 
   1  11  19       32.52       38.34     23.80 o 
   2  11  19       81.18      126.93     34.38 o 
   3  11  19      656.98      696.15     70.08 o 
  -7  12  19        0.78        1.61     37.68 o 
  -6  12  19       75.05      105.78     25.12 o 
  -5  12  19      115.18      149.41     33.72 o 
  -4  12  19       48.70       64.49     17.30 o 
  -3  12  19       27.83       60.43     26.44 o 
  -2  12  19        0.13       -7.59      9.17 o 
  -1  12  19       44.12       69.56     17.30 o 
   0  12  19       28.93       19.01     11.91 o 
   1  12  19       45.05       40.33     19.17 o 
   2  12  19      168.91      177.84     39.01 o 
  -5  13  19        8.08       16.53     17.19 o 
  -4  13  19        1.65       -6.68     10.39 o 
  -3  13  19        3.95       21.80     11.75 o 
  -2  13  19        5.50       19.43     11.28 o 
  -1  13  19       38.25       57.77     26.44 o 
   0  13  19      142.79      198.35     29.35 o 
   1  13  19       41.81       40.33     20.49 o 
 -12   0  20      233.09      282.96     50.91 o 
 -11   0  20      871.10      913.66     81.98 o 
 -10   0  20     1826.32     1852.43    115.69 o 
  -9   0  20     2514.86     2278.19    124.29 o 
  -8   0  20     3171.74     2994.83    139.49 o 
  -7   0  20     5538.36     5084.61    175.86 o 
  -6   0  20     4177.94     3923.03    150.73 o 
  -5   0  20     1373.48     1338.75     87.27 o 
  -4   0  20        0.50       52.89     25.78 o 
  -3   0  20      443.38      425.09     49.58 o 
  -2   0  20     1987.83     1922.95     69.54 o 
  -1   0  20     2286.79     2120.57     72.35 o 
   0   0  20     3458.90     3367.36     90.80 o 
   1   0  20     2701.84     2554.60     78.97 o 
   2   0  20     1424.82     1394.28     90.57 o 
   3   0  20     1297.30     1332.14     90.57 o 
   4   0  20      159.89      131.56     33.72 o 
   5   0  20      363.94      370.22     60.82 o 
   6   0  20      134.25      159.33     40.99 o 
   7   0  20      393.76      464.10     72.06 o 
 -12   1  20      711.32      724.46     51.65 o 
 -11   1  20      495.06      528.36     44.16 o 
 -10   1  20       12.02       43.80     16.28 o 
  -9   1  20       32.28       42.35     16.53 o 
  -8   1  20      171.43      178.21     28.80 o 
  -7   1  20     1042.55     1038.62     56.47 o 
  -6   1  20     3076.84     2956.93    158.34 o 
  -5   1  20     6086.15     5959.94    129.01 o 
  -4   1  20     7571.31     7487.96    367.91 o 
  -3   1  20     4992.40     4532.33    239.01 o 
  -2   1  20     3451.41     3303.06     63.77 o 
  -1   1  20     1530.32     1410.39     42.16 o 
   0   1  20       10.51       26.96      7.26 o 
   1   1  20       44.78       61.37     11.13 o 
   2   1  20      780.21      720.34     43.23 o 
   3   1  20      930.37      886.57     51.88 o 
   4   1  20      826.03      845.90     52.35 o 
   5   1  20     1932.69     2022.65     83.62 o 
   6   1  20     2464.52     2582.67     97.18 o 
   7   1  20      973.18     1066.76     64.71 o 
 -11   2  20      370.85      434.33     43.04 o 
 -10   2  20     1604.73     1578.14     74.85 o 
  -9   2  20     1793.91     1766.40     87.60 o 
  -8   2  20     2946.17     2827.52    163.96 o 
  -7   2  20     1670.37     1541.58    104.13 o 
  -6   2  20      786.27      773.31     47.90 o 
  -5   2  20      719.36      752.40     62.14 o 
  -4   2  20       22.64       47.46     13.08 o 
  -3   2  20      308.20      355.97     22.99 o 
  -2   2  20      806.78      748.74     30.87 o 
  -1   2  20     1247.13     1181.18     39.01 o 
   0   2  20     2729.14     2570.33     93.82 o 
   1   2  20     2301.92     2107.26     79.40 o 
   2   2  20     2223.85     2127.55    105.00 o 
   3   2  20     1315.47     1213.87     71.23 o 
   4   2  20       33.86       46.46     11.85 o 
   5   2  20       22.21       32.59     24.79 o 
   6   2  20      194.77      205.26     31.55 o 
   7   2  20      157.92      216.12     33.30 o 
 -11   3  20      245.00      251.68     27.85 o 
 -10   3  20      123.44      143.10     28.04 o 
  -9   3  20       87.92      117.52     25.04 o 
  -8   3  20      203.86      230.10     32.72 o 
  -7   3  20      956.02      937.00     52.55 o 
  -6   3  20      400.17      426.22     37.92 o 
  -5   3  20     1306.20     1229.80     48.32 o 
  -4   3  20     2944.09     2749.72     71.11 o 
  -3   3  20      429.91      366.04     23.68 o 
  -2   3  20     2045.30     1918.26     49.39 o 
  -1   3  20     1056.99     1018.03     42.62 o 
   0   3  20      412.40      408.87     30.69 o 
   1   3  20        6.86       25.74     11.39 o 
   2   3  20      509.62      501.78     35.06 o 
   3   3  20      963.92      940.33     48.52 o 
   4   3  20      685.34      632.04     37.90 o 
   5   3  20     1281.20     1304.70     62.88 o 
   6   3  20      223.14      242.57     39.10 o 
   7   3  20      154.29      234.98     35.65 o 
 -11   4  20       49.91       60.31     15.70 o 
 -10   4  20      205.83      270.91     28.50 o 
  -9   4  20      257.71      321.99     27.78 o 
  -8   4  20      670.09      675.60     46.90 o 
  -7   4  20      540.46      492.02     39.03 o 
  -6   4  20        1.06        0.27      9.57 o 
  -5   4  20       61.70       73.96     17.47 o 
  -4   4  20        0.93       14.23      8.76 o 
  -3   4  20        8.31        8.90      8.97 o 
  -2   4  20      308.12      307.74     27.94 o 
  -1   4  20      553.44      522.16     31.16 o 
   0   4  20     1661.67     1494.88     52.68 o 
   1   4  20     1713.96     1604.64     55.85 o 
   2   4  20     1241.48     1176.58     49.26 o 
   3   4  20      316.66      360.51     33.50 o 
   4   4  20        0.54        8.05     12.91 o 
   5   4  20        6.40       22.09     10.14 o 
   6   4  20      107.82       95.96     22.26 o 
   7   4  20       13.95       17.67     10.63 o 
 -11   5  20       18.97       23.82     22.81 o 
 -10   5  20        0.70        6.99      9.73 o 
  -9   5  20        1.13        6.27      9.27 o 
  -8   5  20      173.48      183.66     22.59 o 
  -7   5  20       46.82       50.94     16.55 o 
  -6   5  20      231.59      228.01     25.79 o 
  -5   5  20      711.16      641.81     35.03 o 
  -4   5  20       61.25       71.69     15.50 o 
  -3   5  20       23.81       46.72     11.87 o 
  -2   5  20       99.19      132.11     19.33 o 
  -1   5  20      425.19      396.13     27.44 o 
   0   5  20      197.04      222.05     25.63 o 
   1   5  20       28.50       35.72     17.29 o 
   2   5  20      266.79      288.27     29.11 o 
   3   5  20        4.54       30.30     23.56 o 
   4   5  20        0.34       13.36      9.60 o 
   5   5  20      194.85      242.12     28.21 o 
   6   5  20      310.64      321.12     33.93 o 
 -11   6  20        4.34       31.73     18.51 o 
 -10   6  20        5.94       11.43     11.61 o 
  -9   6  20        0.07       -2.38     20.83 o 
  -8   6  20      156.71      228.44     25.53 o 
  -7   6  20      114.03      150.08     17.18 o 
  -6   6  20       35.61       62.74     13.96 o 
  -5   6  20       16.63       29.86     12.80 o 
  -4   6  20        5.12       34.45     12.55 o 
  -3   6  20       36.73       53.22     14.87 o 
  -2   6  20     1719.74     1666.92     54.68 o 
  -1   6  20       54.24       72.25     15.10 o 
   0   6  20       34.07       63.48     15.34 o 
   1   6  20       68.98       71.60     14.32 o 
   2   6  20        0.74       16.86     11.16 o 
   3   6  20      652.35      628.03     36.39 o 
   4   6  20      316.01      301.96     30.82 o 
   5   6  20      229.48      274.37     38.93 o 
   6   6  20        0.45       10.81     13.32 o 
 -10   7  20        4.93       17.92     15.54 o 
  -9   7  20       14.48       42.74     12.99 o 
  -8   7  20        2.99        4.89     10.91 o 
  -7   7  20       26.16       41.06     12.23 o 
  -6   7  20      543.56      560.78     28.39 o 
  -5   7  20      497.72      472.58     30.50 o 
  -4   7  20      129.79      160.07     20.52 o 
  -3   7  20        6.63       34.26     26.52 o 
  -2   7  20      194.52      216.05     29.82 o 
  -1   7  20      575.19      683.36     65.86 o 
   0   7  20      310.19      316.37     29.61 o 
   1   7  20        5.14        7.80      9.78 o 
   2   7  20      547.25      523.73     32.85 o 
   3   7  20       39.84       81.32     21.24 o 
   4   7  20        0.05        7.27     17.52 o 
   5   7  20       43.17       62.41     17.60 o 
   6   7  20       12.82       20.28     14.29 o 
 -10   8  20      252.29      302.44     39.33 o 
  -9   8  20      309.14      335.88     40.19 o 
  -8   8  20      340.20      410.49     37.30 o 
  -7   8  20     1255.96     1282.48     63.09 o 
  -6   8  20      388.51      443.97     31.36 o 
  -5   8  20      290.49      349.50     28.30 o 
  -4   8  20       35.88       83.10     19.10 o 
  -3   8  20        9.44       56.52     13.48 o 
  -2   8  20       12.59       60.17     26.34 o 
  -1   8  20      190.60      206.39     23.89 o 
   0   8  20      251.28      299.93     29.20 o 
   1   8  20      239.46      309.47     38.30 o 
   2   8  20      206.51      259.72     35.76 o 
   3   8  20        1.71       18.46     14.76 o 
   4   8  20       31.48       77.20     21.43 o 
   5   8  20       91.51      135.48     28.33 o 
  -9   9  20        0.27       11.88     12.21 o 
  -8   9  20       12.12       14.03     10.09 o 
  -7   9  20       42.77       55.46     12.75 o 
  -6   9  20       24.98       35.68     21.51 o 
  -5   9  20      829.26      895.51     50.46 o 
  -4   9  20     2091.63     2173.65     63.99 o 
  -3   9  20     2356.59     2314.85     81.81 o 
  -2   9  20      563.22      522.28     58.84 o 
  -1   9  20       79.58      105.82     28.76 o 
   0   9  20       16.99       21.89     13.46 o 
   1   9  20       84.56      112.24     33.39 o 
   2   9  20      189.77      212.49     34.71 o 
   3   9  20       20.99       32.84     25.78 o 
   4   9  20      148.62      204.38     34.43 o 
  -8  10  20      564.79      611.27     36.63 o 
  -7  10  20      300.48      329.60     32.35 o 
  -6  10  20      615.76      672.79     37.45 o 
  -5  10  20      595.56      693.51     62.81 o 
  -4  10  20        9.95       20.45     12.35 o 
  -3  10  20      311.46      331.88     57.52 o 
  -2  10  20      186.87      308.74     55.53 o 
  -1  10  20      383.63      371.54     60.82 o 
   0  10  20      682.75      750.36     70.74 o 
   1  10  20      560.77      511.04     60.82 o 
   2  10  20      675.68      657.81     69.42 o 
   3  10  20      509.76      541.46     43.45 o 
   4  10  20      375.49      467.92     46.18 o 
  -7  11  20      245.60      314.97     45.29 o 
  -6  11  20      697.61      668.45     46.98 o 
  -5  11  20      624.06      623.43     61.48 o 
  -4  11  20      670.02      641.34     43.88 o 
  -3  11  20      633.17      655.11     57.52 o 
  -2  11  20      656.26      643.26     66.77 o 
  -1  11  20      665.36      793.99     75.37 o 
   0  11  20      360.71      466.08     70.08 o 
   1  11  20       49.08       50.24     26.44 o 
   2  11  20       12.16       17.85     18.51 o 
   3  11  20      522.56      480.63     56.86 o 
  -6  12  20      317.01      403.28     49.58 o 
  -5  12  20        3.72      -11.90     11.90 o 
  -4  12  20       70.05       84.91     18.58 o 
  -3  12  20       18.26       31.51     12.21 o 
  -2  12  20       23.96       38.86     13.32 o 
  -1  12  20      725.53      837.63     78.01 o 
   0  12  20     1582.16     1415.44    102.47 o 
   1  12  20     2075.21     2105.64    128.26 o 
  -4  13  20      719.78      797.30     52.00 o 
  -3  13  20      985.86     1097.17     61.47 o 
  -2  13  20      814.24      817.92     52.40 o 
  -1  13  20      371.55      343.78     60.82 o 
 -11   1  21        6.45       55.50     19.83 o 
 -10   1  21       63.19       76.32     18.58 o 
  -9   1  21      184.25      189.73     29.91 o 
  -8   1  21      286.84      315.69     39.27 o 
  -7   1  21        8.07       14.74     16.53 o 
  -6   1  21        8.42       21.38     13.45 o 
  -5   1  21        4.64        0.89     11.58 o 
  -4   1  21      396.04      405.91     35.29 o 
  -3   1  21      635.82      650.80     29.50 o 
  -2   1  21      686.76      684.45     30.06 o 
  -1   1  21       11.66       26.91      8.87 o 
   0   1  21      398.37      407.82     21.68 o 
   1   1  21      151.30      173.21     22.23 o 
   2   1  21       31.53       46.88     14.19 o 
   3   1  21       38.35       60.87     16.04 o 
   4   1  21        3.34       10.25     11.69 o 
   5   1  21      505.86      505.37     40.34 o 
   6   1  21      399.75      462.13     44.93 o 
 -11   2  21        0.06       26.27     27.44 o 
 -10   2  21        0.24       13.13     16.86 o 
  -9   2  21       79.53       96.03     22.87 o 
  -8   2  21      125.19      124.54     24.98 o 
  -7   2  21      256.09      268.76     35.74 o 
  -6   2  21      724.00      669.66     45.58 o 
  -5   2  21      329.57      332.60     37.58 o 
  -4   2  21        0.73       18.85     11.30 o 
  -3   2  21       21.20       44.75     10.96 o 
  -2   2  21      693.24      611.26     28.76 o 
  -1   2  21     1214.77     1185.16     40.35 o 
   0   2  21     1225.61     1080.75     45.38 o 
   1   2  21     1067.87     1024.23     45.77 o 
   2   2  21      129.72      145.04     21.27 o 
   3   2  21      278.42      297.66     30.95 o 
   4   2  21      926.69      871.59     44.40 o 
   5   2  21      140.02      194.31     30.68 o 
   6   2  21       49.74       74.41     16.83 o 
 -11   3  21      312.62      368.35     44.17 o 
 -10   3  21      735.02      663.64     48.37 o 
  -9   3  21      484.24      513.76     42.29 o 
  -8   3  21      558.56      577.61     57.85 o 
  -7   3  21      150.35      196.15     30.13 o 
  -6   3  21      108.39      117.68     23.14 o 
  -5   3  21      468.48      478.15     34.32 o 
  -4   3  21     1701.33     1506.53     53.93 o 
  -3   3  21     1228.73     1146.47     39.06 o 
  -2   3  21      747.93      718.99     31.40 o 
  -1   3  21      211.61      199.27     24.00 o 
   0   3  21      638.29      612.89     35.05 o 
   1   3  21      359.46      382.89     31.26 o 
   2   3  21       39.83       57.44     14.06 o 
   3   3  21     1344.87     1289.35     64.78 o 
   4   3  21     1624.04     1536.92     59.93 o 
   5   3  21      887.55      840.81     44.53 o 
   6   3  21      560.75      547.86     44.17 o 
 -11   4  21        4.09        4.13     17.52 o 
 -10   4  21      153.87      170.47     30.59 o 
  -9   4  21      939.62      979.32     57.88 o 
  -8   4  21     1010.29      910.83     54.93 o 
  -7   4  21     1028.00     1100.77     59.10 o 
  -6   4  21      634.00      661.04     44.60 o 
  -5   4  21      146.33      174.97     23.35 o 
  -4   4  21      203.66      224.16     33.36 o 
  -3   4  21      364.87      358.54     24.97 o 
  -2   4  21      130.54      142.26     20.61 o 
  -1   4  21      801.14      762.98     38.11 o 
   0   4  21     2515.94     2243.22     66.03 o 
   1   4  21     4923.37     4782.42    139.63 o 
   2   4  21     3059.64     2980.34     80.10 o 
   3   4  21     2670.08     2566.33    127.80 o 
   4   4  21      317.74      363.64     37.24 o 
   5   4  21       45.92       71.97     14.50 o 
   6   4  21       16.82       52.16     12.80 o 
 -10   5  21      895.19      949.78     58.43 o 
  -9   5  21      577.65      582.29     44.64 o 
  -8   5  21        9.02       22.70     12.59 o 
  -7   5  21        0.55       22.89     12.33 o 
  -6   5  21       68.76      104.70     19.53 o 
  -5   5  21      721.95      671.73     36.73 o 
  -4   5  21      287.85      303.97     30.02 o 
  -3   5  21     2150.43     1825.79     50.32 o 
  -2   5  21     2550.18     2513.88     69.73 o 
  -1   5  21     1689.96     1541.48     54.41 o 
   0   5  21      825.45      812.04     40.17 o 
   1   5  21       12.69       11.28      9.47 o 
   2   5  21       80.22      119.40     18.71 o 
   3   5  21      375.01      387.91     32.44 o 
   4   5  21     1641.47     1516.00     75.12 o 
   5   5  21     2175.24     2028.00    107.61 o 
   6   5  21     1349.30     1372.01     70.01 o 
 -10   6  21      191.50      229.10     32.47 o 
  -9   6  21      989.22     1073.64     88.59 o 
  -8   6  21     2080.90     2224.67     85.76 o 
  -7   6  21     1268.18     1270.71     52.12 o 
  -6   6  21      434.61      452.76     30.25 o 
  -5   6  21      663.73      658.51     36.32 o 
  -4   6  21      898.29      898.48     52.04 o 
  -3   6  21       61.96       71.33     14.92 o 
  -2   6  21      675.93      654.62     35.17 o 
  -1   6  21     1403.41     1513.98     54.04 o 
   0   6  21     1826.59     1689.76     58.12 o 
   1   6  21     1171.67     1157.20     74.74 o 
   2   6  21     1966.17     1913.56     64.27 o 
   3   6  21     2234.30     2129.37     69.57 o 
   4   6  21     1185.02     1191.28     59.20 o 
   5   6  21      513.62      549.37    105.78 o 
 -10   7  21      275.08      371.35     36.97 o 
  -9   7  21      296.11      341.10     49.91 o 
  -8   7  21        3.06        9.92     18.51 o 
  -7   7  21        9.53       25.71     14.21 o 
  -6   7  21      141.25      207.27     25.57 o 
  -5   7  21     1178.09     1240.95     50.10 o 
  -4   7  21     1460.85     1398.64     84.95 o 
  -3   7  21     2377.72     2325.21     66.12 o 
  -2   7  21     1771.56     1674.57     56.73 o 
  -1   7  21      103.45      141.60     20.34 o 
   0   7  21      111.89      146.89     21.05 o 
   1   7  21        6.32        7.06     14.39 o 
   2   7  21       30.27       52.72     12.75 o 
   3   7  21        7.53       33.99     16.75 o 
   4   7  21      557.67      551.39     45.07 o 
   5   7  21     1085.53     1030.26     71.40 o 
  -9   8  21      341.46      350.86     41.51 o 
  -8   8  21      377.75      393.14     36.97 o 
  -7   8  21     2219.76     2134.25     89.58 o 
  -6   8  21     2075.96     2200.14    145.11 o 
  -5   8  21      895.73      966.47    131.23 o 
  -4   8  21       33.77       40.99     21.16 o 
  -3   8  21      145.03      422.66    181.74 o 
  -2   8  21       29.59       99.70     23.97 o 
  -1   8  21      273.81      355.16     31.61 o 
   0   8  21      778.94      775.23     39.20 o 
   1   8  21     1016.88     1058.68    110.08 o 
   2   8  21     1142.82     1104.94     90.24 o 
   3   8  21      744.23      785.38     53.96 o 
   4   8  21      678.88      684.77     91.56 o 
  -8   9  21        0.01        8.81      9.09 o 
  -7   9  21      200.01      245.23     27.22 o 
  -6   9  21      345.70      430.76     42.31 o 
  -5   9  21      718.18      813.83     69.42 o 
  -4   9  21      849.73      807.88     70.08 o 
  -3   9  21      949.96     1047.77     56.04 o 
  -2   9  21     1056.01     1236.94     89.91 o 
  -1   9  21      431.54      413.19     62.14 o 
   0   9  21      519.33      541.12     94.21 o 
   1   9  21      312.65      358.89     42.35 o 
   2   9  21        4.67       20.43     21.49 o 
   3   9  21      239.77      238.09     35.02 o 
   4   9  21      422.25      500.80     48.28 o 
  -8  10  21      660.82      697.26     39.67 o 
  -7  10  21      661.61      680.58     38.03 o 
  -6  10  21      262.02      280.98     29.14 o 
  -3  10  21       78.59      151.39     36.36 o 
  -2  10  21       15.29       35.70     22.48 o 
  -1  10  21       39.44       43.63     22.48 o 
   0  10  21      504.57      552.03     62.81 o 
   1  10  21      541.68      553.35     62.81 o 
   2  10  21      539.96      596.98     63.47 o 
   3  10  21      626.92      668.29     49.06 o 
  -7  11  21      357.70      408.62     45.83 o 
  -6  11  21      193.32      215.91     31.59 o 
  -5  11  21      198.51      280.97     48.92 o 
  -3  11  21      215.26      323.28     58.18 o 
  -2  11  21      442.24      536.16     61.48 o 
  -1  11  21      743.79      674.99     69.42 o 
   0  11  21      368.82      360.31     62.14 o 
   1  11  21       40.75       57.52     27.77 o 
   2  11  21        7.91        9.26     16.53 o 
  -5  12  21       42.45       57.52     19.83 o 
  -4  12  21        5.14        2.64     13.88 o 
  -3  12  21       11.92       18.51     17.19 o 
  -2  12  21      109.51      174.53     41.65 o 
  -1  12  21       60.97       89.25     29.75 o 
   0  12  21       80.29      137.51     37.02 o 
 -11   0  22       26.12       39.67     23.14 o 
 -10   0  22      741.59      678.30     70.74 o 
  -9   0  22      900.98      927.54     80.66 o 
  -8   0  22      854.29      745.07     72.06 o 
  -7   0  22     1487.68     1521.22    101.15 o 
  -6   0  22     3102.25     2834.18    134.21 o 
  -5   0  22     7638.35     7342.96    212.88 o 
  -4   0  22     3714.03     3534.30    146.77 o 
  -3   0  22     1428.71     1279.25     88.59 o 
  -2   0  22        2.56       29.09     21.82 o 
  -1   0  22        1.52       10.25     22.48 o 
   0   0  22     1237.82     1089.33     54.55 o 
   1   0  22      385.52      337.83     55.53 o 
   2   0  22     1556.08     1547.66    101.81 o 
   3   0  22     2760.76     2927.40    141.48 o 
   4   0  22     1231.88     1243.55     93.88 o 
   5   0  22     2541.08     2515.53    138.83 o 
   6   0  22      763.74      680.28     71.40 o 
 -11   1  22      527.33      528.57     47.64 o 
 -10   1  22      397.52      519.16     42.30 o 
  -9   1  22      476.51      483.80     40.42 o 
  -8   1  22      395.44      401.91     44.16 o 
  -7   1  22      103.14      141.57     26.80 o 
  -6   1  22        1.77       20.54     13.34 o 
  -5   1  22      817.05      736.48     48.84 o 
  -4   1  22     2940.06     2869.91     94.20 o 
  -3   1  22     4751.93     4215.13     91.08 o 
  -2   1  22     5142.76     4783.21     81.55 o 
  -1   1  22     3438.36     3198.10     78.25 o 
   0   1  22     2899.26     2780.04     55.88 o 
   1   1  22     2376.36     2234.65     66.04 o 
   2   1  22     1794.72     1550.57    105.78 o 
   3   1  22      409.39      440.20     41.30 o 
   4   1  22        4.22       24.77     18.84 o 
   5   1  22      434.06      443.67     43.09 o 
   6   1  22      731.69      671.83     50.85 o 
 -11   2  22        2.91        6.16     30.08 o 
 -10   2  22      244.58      287.03     38.05 o 
  -9   2  22      282.37      322.40     41.27 o 
  -8   2  22     1670.35     1731.36     80.66 o 
  -7   2  22     2301.33     2280.30     87.11 o 
  -6   2  22     1633.35     1573.15     70.58 o 
  -5   2  22     1457.17     1336.23     63.53 o 
  -4   2  22      710.99      646.64     36.12 o 
  -3   2  22      680.07      702.95     38.26 o 
  -2   2  22      834.66      820.04     34.21 o 
  -1   2  22      122.78      154.24     18.62 o 
   0   2  22      862.42      836.91     42.94 o 
   1   2  22     2193.99     2046.43     75.33 o 
   2   2  22     2797.17     2548.23     75.41 o 
   3   2  22     1155.12     1062.23     48.94 o 
   4   2  22      467.30      476.25     39.87 o 
   5   2  22     1040.21     1129.71     64.74 o 
   6   2  22      173.34      265.68     37.14 o 
 -11   3  22      227.40      288.24     54.87 o 
 -10   3  22      482.36      498.73     42.21 o 
  -9   3  22      107.08      150.46     27.86 o 
  -8   3  22      255.58      285.72     37.87 o 
  -7   3  22       36.12       77.74     24.46 o 
  -6   3  22      807.53      728.26     48.04 o 
  -5   3  22      990.23     1042.68     46.72 o 
  -4   3  22      459.52      467.23     30.97 o 
  -3   3  22      390.35      426.30     27.73 o 
  -2   3  22     1745.41     1668.02     48.90 o 
  -1   3  22     3655.34     3450.94     71.29 o 
   0   3  22     3534.70     3273.05    176.68 o 
   1   3  22      979.89      854.87     42.84 o 
   2   3  22       20.82       47.71     13.71 o 
   3   3  22       31.11       54.80     16.03 o 
   4   3  22       69.38       98.73     16.87 o 
   5   3  22      292.20      276.40     29.96 o 
   6   3  22       91.95      157.51     33.72 o 
 -10   4  22      305.54      410.86     40.80 o 
  -9   4  22      403.65      430.21     41.75 o 
  -8   4  22      396.37      428.40     45.58 o 
  -7   4  22      127.24      151.77     26.41 o 
  -6   4  22      120.38      215.94     31.31 o 
  -5   4  22     1080.70      951.83     44.25 o 
  -4   4  22      370.24      386.55     29.28 o 
  -3   4  22        0.44       22.83      8.67 o 
  -2   4  22       36.93       57.40     14.22 o 
  -1   4  22       93.01      103.23     17.83 o 
   0   4  22       26.21       40.82     11.96 o 
   1   4  22      446.67      483.21     36.03 o 
   2   4  22      996.72      934.19     45.89 o 
   3   4  22      486.22      504.04     33.12 o 
   4   4  22       51.52       58.76     21.21 o 
   5   4  22      192.61      209.79     26.86 o 
 -10   5  22      187.25      203.48     32.68 o 
  -9   5  22       37.43       58.86     24.79 o 
  -8   5  22        8.86       43.99     15.24 o 
  -7   5  22       56.80       65.11     17.88 o 
  -6   5  22       28.08       34.02     10.51 o 
  -5   5  22       66.28       90.84     17.81 o 
  -4   5  22      461.46      465.57     30.40 o 
  -3   5  22      701.67      744.11     32.90 o 
  -2   5  22      469.30      453.89     29.87 o 
  -1   5  22        5.85       31.07     11.18 o 
   0   5  22       19.27       33.94     11.05 o 
   1   5  22        4.55       24.88     10.79 o 
   2   5  22      137.48      175.13     24.14 o 
   3   5  22       83.16      127.35     20.50 o 
   4   5  22       78.19      123.46     19.63 o 
   5   5  22       46.17       95.37     17.29 o 
 -10   6  22        4.65       31.07     19.17 o 
  -9   6  22       74.08       93.88     31.73 o 
  -8   6  22        0.21        8.96     19.17 o 
  -7   6  22       13.33       25.77     14.21 o 
  -6   6  22       77.37      108.94     18.28 o 
  -5   6  22       61.75       85.05     17.05 o 
  -4   6  22      150.84      188.03     31.39 o 
  -3   6  22       34.50       66.64     18.51 o 
  -2   6  22      538.45      511.78     31.94 o 
  -1   6  22      183.19      212.70     25.40 o 
   0   6  22       90.44      145.05     20.32 o 
   1   6  22       82.55       88.80     16.43 o 
   2   6  22      143.62      151.75     23.13 o 
   3   6  22       19.54       40.53     12.89 o 
   4   6  22       81.63       99.24     16.10 o 
   5   6  22      121.52      185.23     32.47 o 
  -9   7  22       55.92       53.55     24.46 o 
  -8   7  22        2.47       55.53     22.48 o 
  -7   7  22       29.91       49.70     17.02 o 
  -6   7  22       12.28       26.24     12.82 o 
  -5   7  22       12.30       61.95     16.01 o 
  -4   7  22      376.46      378.66     31.86 o 
  -3   7  22       98.12      139.41     21.95 o 
  -2   7  22      106.85      105.99     18.18 o 
  -1   7  22      220.65      214.72     28.08 o 
   0   7  22      203.17      185.57     27.69 o 
   1   7  22      465.80      503.87     32.67 o 
   2   7  22      511.02      521.29     33.64 o 
   3   7  22       74.30      103.83     22.55 o 
   4   7  22        5.36       14.02     16.86 o 
  -9   8  22        0.15       13.22     18.51 o 
  -8   8  22       29.03       58.84     24.46 o 
  -7   8  22      311.98      360.31     43.35 o 
  -6   8  22      373.26      388.83     44.64 o 
  -5   8  22      670.94      722.12     48.84 o 
  -4   8  22      446.69      452.20     52.89 o 
  -3   8  22      160.62      286.25     55.16 o 
  -2   8  22      168.07      228.35     54.60 o 
  -1   8  22       12.19       22.10     21.59 o 
   0   8  22       10.40       17.15     12.80 o 
   1   8  22       17.24       11.57     12.62 o 
   2   8  22       11.88       39.34     15.43 o 
   3   8  22       25.99       64.31     18.63 o 
   4   8  22      254.93      298.16     56.86 o 
  -8   9  22       66.50       72.27     19.15 o 
  -7   9  22       51.01       32.78     14.29 o 
  -6   9  22       13.70       30.03     13.27 o 
  -5   9  22      396.95      371.56     37.55 o 
  -4   9  22     1186.73     1234.29     86.61 o 
  -3   9  22      935.47      953.67     54.45 o 
  -2   9  22      383.00      486.58     55.53 o 
  -1   9  22     1146.61     1001.58     82.64 o 
   0   9  22     1157.46     1233.34     64.74 o 
   1   9  22      789.32      744.18     69.09 o 
   2   9  22      330.18      390.86     45.02 o 
   3   9  22      110.05      187.57     30.96 o 
  -7  10  22      398.41      522.80     42.07 o 
  -6  10  22      485.49      520.40     41.51 o 
  -3  10  22      265.01      314.03     56.86 o 
  -2  10  22      103.19       93.22     33.72 o 
  -1  10  22       15.68       56.19     19.17 o 
   0  10  22       99.25       90.57     29.09 o 
   1  10  22      247.65      296.84     56.19 o 
   2  10  22      214.97      278.33     52.23 o 
  -6  11  22       69.87      142.14     37.02 o 
  -3  11  22     1036.60     1107.36     87.27 o 
  -2  11  22      988.07      971.17     82.64 o 
  -1  11  22     1212.91     1256.77     95.20 o 
   0  11  22     1307.59     1375.77    102.47 o 
   1  11  22      826.31      854.82     78.01 o 
  -3  12  22      123.14      158.67     43.63 o 
  -2  12  22       33.76       35.04     21.82 o 
 -10   1  23       34.34       91.22     18.43 o 
  -9   1  23       97.87      103.49     22.71 o 
  -8   1  23      379.91      442.83     42.92 o 
  -7   1  23      258.01      305.69     39.48 o 
  -6   1  23       11.13       28.99     13.46 o 
  -5   1  23       23.84       44.31     16.18 o 
  -4   1  23       86.24      111.58     23.32 o 
  -3   1  23        6.58       18.77     11.28 o 
  -2   1  23        0.25       38.47     10.84 o 
  -1   1  23        0.86       32.47     11.08 o 
   0   1  23      157.72      206.43     28.24 o 
   1   1  23      236.70      316.95     30.61 o 
   2   1  23        1.96       20.86     12.07 o 
   3   1  23        1.46       12.89     10.28 o 
   4   1  23       26.28       23.52     21.16 o 
   5   1  23       47.51       93.92     20.16 o 
 -10   2  23        9.68        3.24     11.39 o 
  -9   2  23        9.62        3.31     12.05 o 
  -8   2  23        6.64       19.87     17.52 o 
  -7   2  23      199.70      246.68     35.01 o 
  -6   2  23      965.78      815.82     84.95 o 
  -5   2  23      528.80      505.54     40.64 o 
  -4   2  23      792.03      671.95     39.80 o 
  -3   2  23      138.12      149.49     22.48 o 
  -2   2  23       11.93       28.46      9.74 o 
  -1   2  23        1.82        2.15      8.30 o 
   0   2  23      107.43      133.93     17.72 o 
   1   2  23        1.54       18.89      9.07 o 
   2   2  23      179.39      197.82     25.42 o 
   3   2  23      430.01      468.84     43.03 o 
   4   2  23      857.27      893.97     57.03 o 
   5   2  23      262.14      304.90     40.19 o 
 -10   3  23      823.04      891.81     57.70 o 
  -9   3  23      933.06      960.70     61.48 o 
  -8   3  23      759.36      707.02     61.81 o 
  -7   3  23      490.00      481.29     40.19 o 
  -6   3  23      364.05      399.89     43.41 o 
  -5   3  23      129.95      153.16     27.34 o 
  -4   3  23       15.75       36.32     15.28 o 
  -3   3  23       17.00       45.26     12.58 o 
  -2   3  23      353.06      431.08     27.19 o 
  -1   3  23      534.83      523.95     28.64 o 
   0   3  23      528.04      500.60     33.26 o 
   1   3  23      594.17      595.06     36.14 o 
   2   3  23      394.03      420.55     43.92 o 
   3   3  23      184.99      213.12     26.71 o 
   4   3  23       16.32       32.57     11.73 o 
   5   3  23      239.40      265.40     36.32 o 
 -10   4  23       24.97       66.63     20.49 o 
  -9   4  23      278.58      337.44     43.88 o 
  -8   4  23      630.01      621.28     64.46 o 
  -7   4  23      309.72      288.38     36.79 o 
  -6   4  23      278.33      288.69     36.52 o 
  -5   4  23      778.22      711.99     39.18 o 
  -4   4  23     1110.88     1149.31     49.86 o 
  -3   4  23     2902.10     2720.29     64.55 o 
  -2   4  23      928.22      816.24     35.47 o 
  -1   4  23      111.20      141.42     20.45 o 
   0   4  23      107.39      137.06     20.77 o 
   1   4  23      252.93      279.29     30.55 o 
   2   4  23      351.90      325.12     33.29 o 
   3   4  23     1142.81     1105.88     51.14 o 
   4   4  23     1204.97     1191.39     54.21 o 
   5   4  23      844.97      828.69     45.43 o 
 -10   5  23     1115.41     1190.45     67.76 o 
  -9   5  23     1952.32     1845.70     83.36 o 
  -8   5  23     1116.48     1198.97     65.37 o 
  -7   5  23      607.43      607.63     44.16 o 
  -6   5  23      163.49      223.76     27.50 o 
  -5   5  23       45.90       58.57     13.46 o 
  -4   5  23      272.67      246.73     28.13 o 
  -3   5  23      147.33      168.41     19.21 o 
  -2   5  23      795.95      701.04     37.90 o 
  -1   5  23     1365.05     1325.67     53.00 o 
   0   5  23     1438.78     1377.30     54.37 o 
   1   5  23      639.55      634.84     37.27 o 
   2   5  23      417.70      451.56     35.39 o 
   3   5  23      138.06      157.25     21.38 o 
   4   5  23       67.05       90.85     16.31 o 
  -9   6  23       63.74      112.39     31.73 o 
  -8   6  23      589.05      639.92     47.60 o 
  -7   6  23      842.70      879.94    106.77 o 
  -6   6  23     1643.29     1732.77     63.29 o 
  -5   6  23     1712.46     1568.06     63.60 o 
  -4   6  23     1167.34     1201.60     51.14 o 
  -3   6  23     1069.06     1018.21     39.95 o 
  -2   6  23      156.24      189.12     23.33 o 
  -1   6  23        0.47        8.43      9.69 o 
   0   6  23       74.25      106.37     18.06 o 
   1   6  23      781.18      778.59     41.64 o 
   2   6  23      753.16      736.44     41.27 o 
   3   6  23      527.71      538.58     34.57 o 
   4   6  23     1233.52     1199.42     66.42 o 
  -9   7  23      610.96      687.56     74.04 o 
  -8   7  23      916.77      959.93     85.94 o 
  -7   7  23     1156.57     1225.54     66.12 o 
  -6   7  23      281.58      295.38     37.58 o 
  -5   7  23       44.17       66.93     14.18 o 
  -4   7  23      544.02      516.87     33.33 o 
  -3   7  23     1402.97     1361.13     52.91 o 
  -2   7  23      879.52      845.04     53.26 o 
  -1   7  23      244.13      299.73     30.62 o 
   0   7  23     1065.75     1098.95     48.98 o 
   1   7  23      443.15      454.33     32.98 o 
   2   7  23      630.93      620.03     36.98 o 
   3   7  23      181.73      199.92     31.53 o 
  -8   8  23      651.15      731.19     74.71 o 
  -7   8  23     1284.32     1299.75     68.95 o 
  -6   8  23      891.84      766.12     51.93 o 
  -5   8  23      997.88     1083.86     61.83 o 
  -4   8  23      862.50      974.48     78.67 o 
  -3   8  23      612.25      741.92     54.50 o 
  -2   8  23      175.42      252.25     27.54 o 
  -1   8  23      148.21      251.59     58.83 o 
   0   8  23      148.66      181.81     31.07 o 
   1   8  23      127.71      197.42     33.06 o 
   2   8  23      624.69      603.27     46.94 o 
   3   8  23     1108.97     1054.65     91.56 o 
  -7   9  23       43.09       39.62     18.18 o 
  -6   9  23        2.50        8.79     12.60 o 
  -5   9  23       47.99       54.10     16.81 o 
  -4   9  23      158.51      185.11     41.65 o 
  -3   9  23      301.21      293.11     36.43 o 
  -2   9  23      723.55      712.02     68.76 o 
  -1   9  23     1321.98     1191.32     92.56 o 
   0   9  23     1191.83     1160.69     98.18 o 
   1   9  23      578.18      570.69     60.16 o 
   2   9  23      336.75      406.78     46.64 o 
  -6  10  23      421.04      471.03     38.30 o 
  -5  10  23      579.59      591.69     65.45 o 
  -3  10  23      113.20      144.78     36.36 o 
  -2  10  23      218.35      291.55     54.21 o 
  -1  10  23      158.24      208.91     44.29 o 
   0  10  23       13.95       13.22     19.17 o 
   1  10  23      299.24      267.09     55.53 o 
  -3  11  23      409.54      501.78     58.18 o 
  -2  11  23      470.80      530.21     59.50 o 
  -1  11  23      478.24      450.22     55.53 o 
 -10   0  24       27.66       58.18     21.82 o 
  -9   0  24      108.95      153.38     42.31 o 
  -8   0  24      185.29      265.11     52.89 o 
  -7   0  24     1104.78     1027.37     84.62 o 
  -6   0  24     1570.66     1582.70    104.46 o 
  -5   0  24     2586.26     2586.93    133.54 o 
  -4   0  24      987.96     1058.44     84.62 o 
  -3   0  24     1397.28     1397.59     96.52 o 
  -2   0  24     1383.36     1277.93     92.56 o 
  -1   0  24      774.74      702.22     48.92 o 
   0   0  24        5.61       14.26     13.22 o 
   1   0  24        0.40       39.01     19.17 o 
   2   0  24       72.73       54.87     21.82 o 
   3   0  24      556.05      555.33     62.81 o 
   4   0  24      440.97      473.36     73.38 o 
 -10   1  24      480.54      496.81     76.03 o 
  -9   1  24      720.18      773.44     53.29 o 
  -8   1  24      774.32      791.07     53.04 o 
  -7   1  24      399.93      429.12     45.83 o 
  -6   1  24      133.54      160.16     28.47 o 
  -5   1  24       22.49       55.11     16.35 o 
  -4   1  24      561.55      464.43     39.50 o 
  -3   1  24      783.84      703.41     47.91 o 
  -2   1  24     1067.89     1004.59     45.82 o 
  -1   1  24     1872.05     1647.88     59.37 o 
   0   1  24     3146.27     3050.01     81.16 o 
   1   1  24     2540.55     2491.07     93.73 o 
   2   1  24     2353.51     2254.90     90.68 o 
   3   1  24     1117.71     1122.80    135.53 o 
   4   1  24      337.06      411.84     47.87 o 
 -10   2  24       50.20       71.07     16.83 o 
  -9   2  24      155.35      174.96     29.68 o 
  -8   2  24      149.79      192.26     30.62 o 
  -7   2  24      255.19      272.40     36.38 o 
  -6   2  24      601.29      620.31     46.61 o 
  -5   2  24     1827.87     1708.67     76.20 o 
  -4   2  24     2369.46     2295.65     88.11 o 
  -3   2  24     1590.91     1452.44     56.24 o 
  -2   2  24      438.07      476.72     28.17 o 
  -1   2  24      156.26      203.13     21.80 o 
   0   2  24       48.18       82.92     13.64 o 
   1   2  24       28.69       30.45      9.62 o 
   2   2  24      332.65      413.73     40.33 o 
   3   2  24      616.86      584.97     46.22 o 
   4   2  24      786.66      756.97     53.92 o 
 -10   3  24      751.92      820.81     55.14 o 
  -9   3  24      161.05      208.50     48.59 o 
  -8   3  24      314.80      287.11     38.50 o 
  -7   3  24       50.65       53.36     16.68 o 
  -6   3  24        0.48       30.97     13.27 o 
  -5   3  24      194.12      278.65     37.16 o 
  -4   3  24       69.45       48.63     13.39 o 
  -3   3  24      805.52      771.43     45.83 o 
  -2   3  24      888.18      828.35     45.52 o 
  -1   3  24     1258.44     1266.83     44.90 o 
   0   3  24     1267.30     1182.67     44.19 o 
   1   3  24     1746.29     1749.77     63.70 o 
   2   3  24      857.84      817.35     53.24 o 
   3   3  24       18.97       37.71     10.63 o 
   4   3  24        3.33       22.84     12.70 o 
  -9   4  24        0.02        2.10     12.22 o 
  -8   4  24       38.47       59.51     24.46 o 
  -7   4  24      208.00      189.36     30.21 o 
  -6   4  24      925.77      767.88     50.95 o 
  -5   4  24      793.66      756.81     41.07 o 
  -4   4  24       79.60      106.20     17.80 o 
  -3   4  24      383.34      430.81     32.08 o 
  -2   4  24      615.52      640.70     31.54 o 
  -1   4  24      425.63      387.32     28.64 o 
   0   4  24        8.25       25.09     10.48 o 
   1   4  24      423.00      425.73     35.12 o 
   2   4  24      264.00      252.62     28.77 o 
   3   4  24       54.51       55.27     13.31 o 
   4   4  24      168.25      196.78     25.58 o 
  -9   5  24       97.07      132.51     26.51 o 
  -8   5  24      279.90      302.55     39.95 o 
  -7   5  24      132.56      203.15     30.81 o 
  -6   5  24       40.04       73.79     14.82 o 
  -5   5  24       86.01       85.31     15.66 o 
  -4   5  24       28.75       29.93     11.79 o 
  -3   5  24       28.05       38.10     12.56 o 
  -2   5  24       75.12      113.16     16.25 o 
  -1   5  24      239.87      299.03     31.09 o 
   0   5  24        0.62       -2.94      8.77 o 
   1   5  24       13.91        9.54      9.36 o 
   2   5  24       60.86       77.39     21.20 o 
   3   5  24        0.48        0.47      9.55 o 
   4   5  24        4.20       24.77     22.48 o 
  -8   6  24       17.60       31.18     15.61 o 
  -7   6  24        3.77       21.03     14.59 o 
  -6   6  24       68.43       77.64     16.39 o 
  -5   6  24       74.17       87.22     16.30 o 
  -4   6  24        9.57       40.58     11.46 o 
  -3   6  24       65.29       68.76     15.09 o 
  -2   6  24       94.44      104.85     18.55 o 
  -1   6  24       20.16       50.99     12.44 o 
   0   6  24        8.32       13.21      8.89 o 
   1   6  24       28.41       47.76     12.77 o 
   2   6  24       23.22       35.63     11.76 o 
   3   6  24       64.76       86.10     32.29 o 
  -8   7  24       19.76       85.28     27.77 o 
  -7   7  24        0.23       28.66     13.53 o 
  -6   7  24       26.32       40.16     13.82 o 
  -5   7  24       76.85      109.78     18.16 o 
  -4   7  24       80.36      120.87     20.33 o 
  -3   7  24        3.40       13.67     13.88 o 
  -2   7  24       79.00      118.99     18.92 o 
  -1   7  24      528.53      612.49     45.26 o 
   0   7  24      245.42      278.37     30.71 o 
   1   7  24      132.31      142.55     20.27 o 
   2   7  24       72.02       86.26     21.82 o 
  -7   8  24        7.39       21.49     12.81 o 
  -6   8  24      153.93      217.80     32.84 o 
  -5   8  24      685.96      729.13     50.48 o 
  -4   8  24      685.76      707.51     48.59 o 
  -3   8  24       41.51      105.15     20.32 o 
  -2   8  24       46.55      119.48     43.12 o 
  -1   8  24        5.75       60.76     71.20 o 
   0   8  24       32.45       67.96     67.43 o 
   1   8  24      103.45      111.07     21.92 o 
   2   8  24        4.49       12.40     12.99 o 
  -6   9  24       20.51       25.66     37.02 o 
  -5   9  24        7.54       44.25     34.71 o 
  -4   9  24      379.29      405.92     48.26 o 
  -2   9  24      154.59      270.39     50.24 o 
  -1   9  24      300.10      314.03     57.52 o 
   0   9  24      348.48      363.11     42.07 o 
   1   9  24      646.10      701.08    122.64 o 
  -2  10  24      165.56      187.76     41.65 o 
  -1  10  24      241.62      277.67     53.55 o 
  -9   1  25       29.35       80.85     30.08 o 
  -8   1  25      129.71      159.76     31.73 o 
  -7   1  25      215.46      225.08     32.93 o 
  -6   1  25      105.28      148.83     27.76 o 
  -5   1  25       50.07       69.48     18.63 o 
  -4   1  25        8.80       28.99     12.22 o 
  -3   1  25      107.01      163.61     27.93 o 
  -2   1  25       32.47       35.74     13.86 o 
  -1   1  25       21.04       30.19     11.07 o 
   0   1  25       24.85       83.80     15.44 o 
   1   1  25       12.83       41.32     13.56 o 
   2   1  25      152.26      166.02     28.26 o 
   3   1  25      176.34      212.24     32.95 o 
   4   1  25       42.85       67.76     18.23 o 
  -9   2  25       49.99       39.52     39.01 o 
  -8   2  25        1.10       23.81     17.52 o 
  -7   2  25      132.05      126.33     23.15 o 
  -6   2  25      360.81      386.41     44.64 o 
  -5   2  25      337.59      340.15     41.84 o 
  -4   2  25      807.71      881.79     55.36 o 
  -3   2  25      378.87      456.68     31.54 o 
  -2   2  25       86.22       94.62     14.40 o 
  -1   2  25        4.65       28.53      9.93 o 
   0   2  25      307.78      313.40     25.93 o 
   1   2  25      164.41      247.04     35.72 o 
   2   2  25        0.56       14.05     11.45 o 
   3   2  25       93.03       84.53     21.73 o 
  -9   3  25      450.73      526.61     46.91 o 
  -8   3  25      553.20      599.54     46.47 o 
  -7   3  25      753.98      835.17     54.92 o 
  -6   3  25      621.36      628.67     46.90 o 
  -5   3  25      128.11      132.16     24.30 o 
  -4   3  25      141.54      142.00     20.75 o 
  -3   3  25      187.53      193.78     25.12 o 
  -2   3  25        3.50       31.42      9.37 o 
  -1   3  25      243.29      257.04     25.39 o 
   0   3  25      480.08      552.78     31.78 o 
   1   3  25      166.31      201.95     22.35 o 
   2   3  25       88.87      121.33     19.70 o 
   3   3  25       80.28      120.27     18.92 o 
  -9   4  25       53.27      101.60     21.64 o 
  -8   4  25       26.82       68.50     20.51 o 
  -7   4  25       56.09      108.50     23.60 o 
  -6   4  25      435.95      434.25     41.28 o 
  -5   4  25      821.74      767.15     42.23 o 
  -4   4  25      364.61      419.73     37.78 o 
  -3   4  25     1464.57     1397.21     68.96 o 
  -2   4  25     1199.98     1242.14     55.63 o 
  -1   4  25      956.25      988.83     40.51 o 
   0   4  25      131.35      141.84     21.69 o 
   1   4  25        2.21        5.86     14.82 o 
   2   4  25       42.13       50.57     13.85 o 
   3   4  25       96.80      122.06     19.13 o 
  -8   5  25     1031.40     1079.93     63.53 o 
  -7   5  25      498.79      514.46     45.88 o 
  -6   5  25      495.68      560.34     52.56 o 
  -5   5  25      646.43      739.99     41.68 o 
  -4   5  25      598.54      583.61     36.48 o 
  -3   5  25       38.77       49.11     13.04 o 
  -2   5  25      461.23      504.31     30.42 o 
  -1   5  25      526.19      538.15     34.57 o 
   0   5  25      664.61      636.94     37.98 o 
   1   5  25      603.44      650.69     38.46 o 
   2   5  25      448.24      520.14     37.13 o 
   3   5  25      252.69      305.24     32.55 o 
  -8   6  25        2.54       44.29     25.12 o 
  -7   6  25       60.48       88.48     21.24 o 
  -6   6  25      496.97      462.45     41.99 o 
  -5   6  25      899.99      889.10     45.66 o 
  -4   6  25     1534.18     1585.58     88.45 o 
  -3   6  25     2434.99     2419.17     75.94 o 
  -2   6  25      749.30      795.04     42.73 o 
  -1   6  25      218.82      252.47     28.44 o 
   0   6  25       90.95      147.57     21.47 o 
   1   6  25       20.46       34.13     11.35 o 
   2   6  25       23.17       24.78     10.42 o 
  -7   7  25     1029.35     1149.67     93.88 o 
  -6   7  25      486.10      478.99     41.01 o 
  -5   7  25       59.03      116.61     18.56 o 
  -4   7  25       12.43       37.52     12.71 o 
  -3   7  25       60.31       77.48     15.51 o 
  -2   7  25      369.44      415.60     33.48 o 
  -1   7  25      660.47      657.38     38.90 o 
   0   7  25      907.38      887.37     45.41 o 
   1   7  25      799.00      862.09     44.63 o 
  -6   8  25      647.69      677.30     49.08 o 
  -5   8  25      832.66      849.04     77.68 o 
  -4   8  25      734.04      712.42    116.03 o 
  -3   8  25      381.26      442.75     43.30 o 
  -2   8  25      413.77      456.96     35.11 o 
  -1   8  25      365.27      440.61     34.22 o 
   0   8  25      315.26      357.58     42.73 o 
  -4   9  25       91.30      126.12     34.38 o 
  -2   9  25       36.07       52.23     22.48 o 
  -1   9  25      327.96      386.75     66.11 o 
  -9   0  26      678.24      786.72     75.37 o 
  -8   0  26      244.77      354.36     60.82 o 
  -7   0  26       67.37       82.64     26.44 o 
  -6   0  26        1.88       37.02     19.17 o 
  -5   0  26      806.40      848.21     79.33 o 
  -4   0  26      735.49      799.94     76.03 o 
  -3   0  26      534.74      445.59     54.87 o 
  -2   0  26      133.87      128.92     35.04 o 
  -1   0  26      381.17      420.47     66.11 o 
   0   0  26      459.08      562.61     64.13 o 
   1   0  26      602.80      512.36     74.71 o 
   2   0  26       32.18       44.96     21.82 o 
   3   0  26      391.08      363.61     66.11 o 
  -9   1  26      215.92      287.10     38.77 o 
  -8   1  26      295.74      280.69     39.15 o 
  -7   1  26      380.76      436.89     47.91 o 
  -6   1  26      490.42      500.35     41.84 o 
  -5   1  26      283.34      285.71     38.98 o 
  -4   1  26        5.10       -8.09      8.09 o 
  -3   1  26       10.77       11.10     11.91 o 
  -2   1  26      110.30      117.40     25.32 o 
  -1   1  26      655.74      695.16     48.07 o 
   0   1  26     1481.07     1343.79     72.72 o 
   1   1  26     1548.83     1448.36     97.18 o 
   2   1  26     1415.70     1506.72     77.58 o 
   3   1  26      947.06     1015.76     63.34 o 
  -8   2  26      112.80      106.72     22.38 o 
  -7   2  26       32.25       59.50     17.41 o 
  -6   2  26       47.76       50.72     16.18 o 
  -5   2  26       81.94       78.36     43.30 o 
  -4   2  26      540.20      526.23     43.19 o 
  -3   2  26     1060.19     1024.62     48.85 o 
  -2   2  26      876.12      837.21     43.81 o 
  -1   2  26      760.60      812.28     42.88 o 
   0   2  26      161.78      151.52     22.46 o 
   1   2  26        7.66        9.45     12.52 o 
   2   2  26       12.68       24.00     18.51 o 
   3   2  26      207.69      223.46     53.55 o 
  -8   3  26      418.35      480.58     52.13 o 
  -7   3  26      326.82      344.86     44.29 o 
  -6   3  26      324.46      342.73     51.24 o 
  -5   3  26      502.20      446.78     39.02 o 
  -4   3  26       75.92       86.72     18.42 o 
  -3   3  26        1.53       30.85     12.87 o 
  -2   3  26       90.13      121.35     16.52 o 
  -1   3  26      492.53      502.98     28.79 o 
   0   3  26      829.80      787.98     40.55 o 
   1   3  26     1102.18     1033.86     50.80 o 
   2   3  26      682.32      687.10     40.91 o 
  -8   4  26       31.54       47.65     16.97 o 
  -7   4  26        0.40        8.39     13.27 o 
  -6   4  26      130.53      149.21     27.10 o 
  -5   4  26      200.24      199.41     32.00 o 
  -4   4  26      445.14      463.44     34.46 o 
  -3   4  26      536.56      629.28     37.91 o 
  -2   4  26      256.49      250.39     24.37 o 
  -1   4  26      311.78      360.93     30.25 o 
   0   4  26       21.66       61.16     11.69 o 
   1   4  26       17.78       12.56     10.47 o 
   2   4  26        7.40       35.95     11.27 o 
  -7   5  26       90.08      145.60     42.97 o 
  -6   5  26      505.35      534.82     44.17 o 
  -5   5  26      343.09      373.16     36.77 o 
  -4   5  26        7.86       27.62     11.34 o 
  -3   5  26        1.58        7.29     16.67 o 
  -2   5  26        4.30       28.15      9.80 o 
  -1   5  26        4.36       32.62      9.23 o 
   0   5  26       52.52       95.97     17.17 o 
   1   5  26       78.13       81.46     16.43 o 
  -7   6  26      117.49      140.94     26.54 o 
  -6   6  26       78.97       95.83     17.39 o 
  -5   6  26       28.41       25.30     11.31 o 
  -4   6  26        3.06       19.82     10.97 o 
  -3   6  26      153.87      170.60     24.52 o 
  -2   6  26        0.22       14.13      9.26 o 
  -1   6  26       22.08       43.47     11.99 o 
   0   6  26        6.71       29.18     10.52 o 
   1   6  26        4.84       19.88     10.17 o 
  -6   7  26        3.34       27.68     14.42 o 
  -5   7  26      112.25      107.80     21.20 o 
  -4   7  26        7.26       32.24     12.20 o 
  -3   7  26      147.35      206.98     26.44 o 
  -2   7  26       60.74       70.63     15.31 o 
  -1   7  26       72.50       78.46     15.72 o 
   0   7  26       13.40       39.47     12.12 o 
  -4   8  26      105.68      110.79     23.03 o 
  -3   8  26       13.55       32.89     16.65 o 
  -2   8  26        8.30       45.19     12.97 o 
  -8   1  27       91.77      116.60     23.14 o 
  -7   1  27      313.28      339.29     42.00 o 
  -6   1  27      184.81      213.14     44.29 o 
  -5   1  27       51.90       61.15     17.99 o 
  -4   1  27       27.90       37.95     14.00 o 
  -3   1  27       30.05       57.14     17.06 o 
  -2   1  27      204.93      211.97     33.83 o 
  -1   1  27       94.60      118.69     21.43 o 
   0   1  27       22.37       33.92     16.53 o 
   1   1  27       42.01       93.24     23.36 o 
   2   1  27      148.32      197.01     44.96 o 
  -7   2  27        1.97       18.41     16.53 o 
  -6   2  27       83.75      100.17     23.36 o 
  -5   2  27       76.67       79.15     21.49 o 
  -4   2  27       53.73       80.11     26.11 o 
  -3   2  27      119.87      140.06     24.45 o 
  -2   2  27      232.88      352.81     31.22 o 
  -1   2  27      355.75      419.41     38.79 o 
   0   2  27      577.86      649.69     49.02 o 
   1   2  27      212.05      219.03     32.71 o 
  -7   3  27      496.13      514.63     44.40 o 
  -6   3  27      632.83      670.41     49.92 o 
  -5   3  27      912.95      903.42     58.17 o 
  -4   3  27      983.63     1032.96     62.38 o 
  -3   3  27      707.64      708.30     41.45 o 
  -2   3  27      139.10      154.58     23.36 o 
  -1   3  27        5.26       22.41      8.99 o 
   0   3  27       12.43       30.23     10.32 o 
   1   3  27        3.13       21.98     29.42 o 
  -7   4  27       31.45       37.83     21.82 o 
  -6   4  27        4.84       22.59     13.80 o 
  -5   4  27      137.57      155.37     28.80 o 
  -4   4  27      286.13      409.79     38.79 o 
  -3   4  27     1088.18     1100.96     52.37 o 
  -2   4  27     1089.53     1045.48     50.45 o 
  -1   4  27      683.66      645.32     38.00 o 
   0   4  27      503.45      575.20     31.69 o 
   1   4  27      245.57      328.39     33.27 o 
  -6   5  27     1253.83     1290.77     70.98 o 
  -5   5  27     1154.77     1139.76     54.56 o 
  -4   5  27     1081.73     1078.62     52.51 o 
  -3   5  27     1002.19      993.31     50.22 o 
  -2   5  27       65.21       99.64     19.17 o 
  -1   5  27       14.77       32.66     10.77 o 
   0   5  27      148.80      184.23     21.57 o 
  -5   6  27      361.64      406.96     37.80 o 
  -4   6  27      285.78      326.78     35.17 o 
  -3   6  27      828.12      833.89     45.81 o 
  -2   6  27     1374.22     1371.47     59.67 o 
  -1   6  27     1639.42     1647.93     55.72 o 
  -6   0  28       16.26       37.68     18.51 o 
  -5   0  28       33.73       54.21     23.14 o 
  -4   0  28        6.97       43.63     17.19 o 
  -3   0  28      100.51      111.73     32.39 o 
  -2   0  28      250.55      309.40     60.16 o 
  -1   0  28     1336.06     1184.05     99.17 o 
   0   0  28     1302.29     1373.13    107.10 o 
  -6   1  28      262.16      289.18     36.64 o 
  -5   1  28      415.45      408.24     46.50 o 
  -4   1  28      351.34      338.70     43.88 o 
  -3   1  28      292.77      350.37     43.94 o 
  -2   1  28       67.66       98.53     23.14 o 
  -1   1  28        5.79       11.53     13.88 o 
   0   1  28       92.14      102.35     38.68 o 
  -6   2  28      245.67      282.19     39.27 o 
  -5   2  28        6.67       42.30     21.16 o 
  -4   2  28      304.93      314.14     42.26 o 
  -3   2  28      410.11      400.32     46.28 o 
  -2   2  28      373.72      391.92     37.85 o 
  -1   2  28      777.95      802.68     44.09 o 
   0   2  28      785.92      840.85    106.77 o 
  -6   3  28      768.96      806.50     55.69 o 
  -5   3  28      922.94      875.82     58.38 o 
  -4   3  28      734.12      745.20     53.52 o 
  -3   3  28      144.42      172.88     23.92 o 
  -2   3  28       21.01       46.94     16.83 o 
  -1   3  28       16.57       29.61     11.24 o 
  -5   4  28       38.04       85.34     20.00 o 
  -4   4  28      132.53      190.30     26.40 o 
  -3   4  28      388.75      415.54     39.48 o 
  -2   4  28      392.82      453.21     41.27 o 
  -1   4  28      211.80      250.26     24.67 o 
  -4   5  28       34.15       70.50     15.44 o 
  -3   5  28      228.24      296.15     32.62 o 
  -4   1  29       75.42      113.55     25.22 o 
  -3   1  29       19.83       27.96     14.59 o 
  -2   1  29       13.06       26.44     19.17 o 
  -3   2  29       31.18       54.51     17.22 o 
                                                 
